# Supplementary material for: SplicingLore: a web resource for studying the regulation of cassette exons by human splicing factors
Source: Database (Oxford). 2023 Dec 21;2023:baad091. doi: 10.1093/database/baad091 (PMC10735282; doi:10.1093/database/baad091)
Supplement: baad091_Supp [file baad091_supp.zip]

Archive with 10 entries (10 files):
- suppl_data/revised_figures_sup.pptx
- suppl_data/Table_S1_datasets.xlsx
- suppl_data/Table_S2_primers_siRNA.xlsx
- suppl_data/Table_S3_exons_DDX5_17_293T.xlsx
- suppl_data/Table_S4_SplicingLore_results_DDX5-DDX17_293T.xlsx
- suppl_data/Table_S5_SplicingLore_details_DDX5_DDX17_293T.xlsx
- suppl_data/Table_S6_DeltaPSI_correlation_DDX5_17_HNRNPC.xlsx
- suppl_data/Table_S7_SplicingLore_results_HNRNPC_union.xlsx
- suppl_data/Table_S8_CLIP_datasets.xlsx
- suppl_data/Table_S9_RNA_binding_motifs.xlsx
