# Supplementary material for: SplicingLore: a web resource for studying the regulation of cassette exons by human splicing factors
Source: Database (Oxford). 2023 Dec 21;2023:baad091. doi: 10.1093/database/baad091 (PMC10735282; doi:10.1093/database/baad091)
Supplement: baad091_Supp [file baad091_supp.zip › suppl_data/Table_S3_exons_DDX5_17_293T.xlsx]

## Sheet: siDDX5_DDX17_293T_sig
Gene_symbol	Exon	Coordinates	DeltaPSI	pvalue_glm
AP4M1	16	7:99704281-99704535	-0.62	0.000164
CDAN1	7	15:43026424-43026544	-0.59	1.71e-07
ABCC8	36	11:17416719-17416822	-0.59	0.00621
EPN2	12	17:19237269-19238487	-0.57	2.11e-09
DOCK3	22	3:51315039-51315185	-0.57	3.23e-06
MYOM2	35	8:2090300-2090322	-0.57	3.12e-05
DOLPP1	7	9:131848418-131848546	-0.56	0
TUBGCP6	16	22:50658621-50660303	-0.55	6.28e-14
ALG3	7	3:183961579-183961784	-0.52	4.95e-10
PIF1	11	15:65110145-65110290	-0.52	1.08e-05
CCNE1	9	19:30312903-30313037	-0.51	3e-10
ATG9A	21	2:220080719-220080902	-0.51	6.6e-08
ABCB6	10	2:220080719-220080902	-0.51	6.6e-08
SLC12A9	11	7:100458760-100458884	-0.51	0.000105
ATG9A	19	2:220081374-220081554	-0.5	1.94e-07
ABCB6	8	2:220081374-220081554	-0.5	1.94e-07
NOD1	13	7:30477189-30477272	-0.5	1.56e-06
ANKRD24	17	19:4215975-4216047	-0.5	5.26e-05
SEC31B	24	10:102256892-102257037	-0.49	1.73e-10
ARAP1	15	11:72415197-72415379	-0.48	1.77e-08
TMEM201	8	1:9669898-9669969	-0.48	3.59e-08
RPS6KL1	9	14:75375804-75375893	-0.48	0.00216
MBD1	13	18:47800556-47800723	-0.47	1.02e-08
NAV1	29	1:201781593-201781789	-0.47	7.75e-05
TBX2	6	17:59482563-59483197	-0.47	0.00224
PIF1	8	15:65112046-65112218	-0.46	6.97e-09
USP36	22	17:76792969-76793984	-0.46	1.25e-08
AZI1	11	17:79172677-79172771	-0.46	2.07e-08
KLHL17	2	1:896673-896932	-0.46	1.75e-05
CEP72	8	5:639204-639339	-0.45	2.05e-11
OBSL1	5	2:220431552-220431848	-0.44	0
C9orf114	11	9:131586026-131586173	-0.44	1.07e-11
COL7A1	97	3:48607708-48607767	-0.44	0.000206
HMGCLL1	6	6:55381306-55381401	-0.44	0.0019
ANKS6	11	9:101530363-101530532	-0.43	2.4e-11
MIB2	10	1:1562030-1562134	-0.43	4.15e-10
COL4A6	32	X:107418320-107418445	-0.43	2.65e-07
PLSCR1	6	3:146246401-146246618	-0.43	8.43e-07
ISL2	3	15:76630593-76630855	-0.43	3.01e-06
HSF4	15	16:67203182-67203251	-0.43	3.18e-06
MYO19	27	17:34854110-34854403	-0.42	3.32e-11
OCEL1	2	19:17337502-17337678	-0.42	4.97e-06
GAD1	7	2:171699079-171699268	-0.42	0.00401
AAAS	15	12:53701629-53701713	-0.41	0
DGKZ	10	11:46391491-46391559	-0.41	2.23e-10
AMDHD2	10	16:2578995-2579096	-0.41	4.2e-06
TMCO3	11	13:114201615-114201694	-0.41	0.00223
PCSK4	6	19:1487602-1487690	-0.41	0.0074
SIX5	2	19:46269608-46270413	-0.41	0.0429
RNF185	5	22:31591439-31591567	-0.4	0
C11orf30	18	11:76250643-76250684	-0.4	4.75e-11
BCL2L12	6	19:50173473-50173745	-0.4	3.19e-06
ABCB8	27	7:150748259-150748406	-0.4	7.59e-05
ACCN3	6	7:150748259-150748406	-0.4	7.59e-05
PIF1	5	15:65113566-65113719	-0.4	0.00643
LIG1	13	19:48640779-48641016	-0.39	6.28e-14
TCF25	9	16:89960136-89960266	-0.39	2.24e-11
SH3BP1	12	22:38042825-38042936	-0.39	2.53e-08
HOOK2	13	19:12878630-12878717	-0.39	2.37e-06
PLSCR3	6	17:7296463-7296683	-0.39	4.08e-06
ZNF394	2	7:99096339-99096465	-0.39	2.69e-05
OSBPL6	5	2:179188904-179188996	-0.39	3.39e-05
SMPD1	3	11:6414446-6414617	-0.39	9.28e-05
DOK1	5	2:74783021-74783205	-0.39	0.000263
ZNF717	2	3:75833935-75834255	-0.39	0.00126
WDR90	34	16:712673-713064	-0.39	0.0078
COL25A1	23	4:109774058-109774079	-0.38	9.7e-10
RELT	7	11:73103256-73103529	-0.38	1.33e-08
SAMD11	12	1:878633-878757	-0.38	4.28e-08
COL4A6	40	X:107408600-107408716	-0.38	5.62e-06
DOCK11	31	X:117750165-117750203	-0.38	1.05e-05
LPHN1	7	19:14271405-14271508	-0.38	4.27e-05
JAG2	23	14:105612068-105612310	-0.38	4.76e-05
NHLRC3	4	13:39616242-39616442	-0.38	5.04e-05
SH3BP2	13	4:2831220-2831874	-0.38	0.000485
PLSCR3	4	17:7296920-7297155	-0.38	0.00152
ZNF75A	2	16:3358360-3358836	-0.38	0.00285
ATG2A	25	11:64671062-64671132	-0.38	0.0163
MKNK1	14	1:47028321-47028515	-0.37	3.44e-13
AGXT2L2	13	5:177642277-177643990	-0.37	6.71e-11
CNN2	5	19:1036066-1036245	-0.37	3.48e-08
CHTF8	4	16:69154956-69155073	-0.37	3.66e-05
GNB1L	5	22:19808121-19808246	-0.37	0.00014
PYROXD2	14	10:100148111-100148265	-0.37	0.00446
KLRG2	2	7:139164892-139164993	-0.37	0.0153
DEPDC1B	11	5:59894902-59895087	-0.36	0
MARK1	17	1:220831132-220831176	-0.36	0
ZFYVE20	9	3:15123874-15124115	-0.36	1.45e-12
TBCD	32	17:80881528-80881609	-0.36	4.39e-12
PIP5K1C	15	19:3642905-3642937	-0.36	8.04e-12
ANKRD52	5	12:56649568-56649768	-0.36	4.16e-11
CRAMP1L	17	16:1717336-1717401	-0.36	2.03e-09
SMTN	22	22:31495048-31495165	-0.36	7.64e-09
WDR54	2	2:74649280-74649502	-0.36	1.33e-08
XYLT2	9	17:48434418-48434613	-0.36	1.77e-07
MFSD3	2	8:145735743-145735890	-0.36	0.000101
ABCA7	30	19:1055096-1055350	-0.36	0.000317
FRYL	41	4:48551490-48551640	-0.36	0.000513
RPS6KL1	5	14:75385216-75385308	-0.36	0.00137
MSH5	29	6:31730567-31730945	-0.36	0.012
SLC29A1	5	6:44193798-44193904	-0.36	0.0342
ABCD4	6	14:74762557-74762682	-0.35	0
TNRC18	17	7:5401225-5401353	-0.35	9.33e-10
TANC1	8	2:160019794-160020057	-0.35	2.19e-09
DNM2	23	19:10941654-10942586	-0.35	1.77e-06
WNK2	15	9:96024952-96025001	-0.35	1.32e-05
ADAMTS2	8	5:178581050-178581193	-0.35	0.000605
RAP1GAP	24	1:21928177-21928290	-0.35	0.000617
OCEL1	4	19:17338649-17338814	-0.35	0.00856
FBLN2	17	3:13672199-13672315	-0.35	0.0493
ZNF317	5	19:9268510-9268751	-0.34	2.23e-10
AP1G2	18	14:24031171-24031316	-0.34	2.86e-09
PRMT7	19	16:68390604-68390700	-0.34	8.87e-09
UBA3	2	3:69129263-69129304	-0.34	4.69e-08
TBC1D8	12	2:101645953-101646238	-0.34	9.81e-06
DPP7	8	9:140007197-140007257	-0.34	4.67e-05
NT5C1A	3	1:40131193-40131322	-0.34	0.00049
DGKQ	17	4:956560-956708	-0.34	0.00107
ACACB	28	12:109665176-109665294	-0.34	0.00189
WDR62	27	19:36592566-36592676	-0.34	0.00903
BCS1L	4	2:219525030-219525144	-0.34	0.0126
GPR175	9	3:127294592-127294652	-0.34	0.0249
DNMT3A	20	2:25464431-25464576	-0.33	0
NCAPH2	8	22:50957078-50957161	-0.33	0
RHBDD3	6	22:29656691-29656857	-0.33	1.54e-10
TELO2	5	16:1547362-1547509	-0.33	1.07e-09
TARBP2	8	12:53898919-53899046	-0.33	1.98e-09
C7orf27	13	7:2578813-2578985	-0.33	1.52e-08
CHD3	39	17:7813746-7813909	-0.33	1.04e-07
TMEM177	2	2:120438408-120438699	-0.33	6.27e-07
AC215219.1	14	12:89315-89827	-0.33	3.19e-06
STOML1	8	15:74277000-74277212	-0.33	1.34e-05
RETSAT	4	2:85577163-85577364	-0.33	7.72e-05
CUL9	5	6:43154698-43154833	-0.33	8.08e-05
COL9A2	16	1:40776386-40776439	-0.33	0.00107
GPCPD1	5	20:5566840-5566915	-0.33	0.00192
DGCR6L	5	22:20303642-20303742	-0.33	0.0078
NCOR2	28	12:124839024-124839128	-0.32	0
ABCD4	8	14:74759857-74759951	-0.32	6.28e-14
C9orf91	6	9:117396048-117396158	-0.32	1e-12
AKR1A1	7	1:46034157-46034356	-0.32	6.98e-12
IRF3	2	19:50167700-50168103	-0.32	1.87e-11
ENGASE	9	17:77079564-77079672	-0.32	2.84e-11
MIIP	2	1:12081702-12081897	-0.32	4.8e-11
ITIH4	26	3:52852068-52852184	-0.32	5.45e-11
MUSTN1	32	3:52852068-52852184	-0.32	5.45e-11
SSFA2	16	2:182785324-182785389	-0.32	5.71e-07
CUL9	17	6:43170454-43170559	-0.32	6.13e-07
TOMM40L	5	1:161197426-161197527	-0.32	0.000475
RHPN1	3	8:144458695-144458823	-0.32	0.00224
SEC16A	30	9:139340097-139340171	-0.32	0.00262
DZIP1L	10	3:137802955-137803095	-0.32	0.00266
FNIP1	7	5:131046271-131046354	-0.32	0.00414
ZNF142	5	2:219516424-219516794	-0.32	0.00529
SEMA4D	16	9:91996089-91996261	-0.32	0.00575
SEMA6C	12	1:151108910-151109055	-0.32	0.0241
ATP9A	7	20:50310547-50310641	-0.31	1.86e-11
PIKFYVE	13	2:209169570-209169737	-0.31	4.8e-11
RGL2	11	6:33262465-33262539	-0.31	4.99e-11
IFI27L1	4	14:94568160-94568321	-0.31	6.75e-09
SEC16A	8	9:139360414-139360588	-0.31	8.42e-07
ESPL1	18	12:53679708-53680696	-0.31	2.54e-05
SLC4A7	14	3:27450847-27451021	-0.31	0.000234
UHRF1BP1	8	6:34803933-34804125	-0.31	0.00105
OBSL1	11	2:220422906-220423181	-0.31	0.00237
RHOT1	20	17:30536369-30536464	-0.31	0.00313
WDR90	27	16:710058-710161	-0.31	0.0074
ANKRD12	5	18:9204474-9204542	-0.31	0.00974
CASKIN1	7	16:2237354-2237462	-0.31	0.0218
TECPR1	15	7:97860273-97860430	-0.3	1.27e-09
TEX261	3	2:71218960-71219113	-0.3	1.75e-09
EHBP1	20	2:63215066-63215173	-0.3	6.81e-09
GBF1	7	10:104112215-104112275	-0.3	2.25e-07
OPA1	7	3:193343881-193343991	-0.3	8.87e-07
HLA-DPA1	5	6:33036415-33036581	-0.3	1.21e-06
CDC42BPA	13	1:227300372-227300614	-0.3	5.11e-05
SRA1	3	5:139931567-139931769	-0.3	6.13e-05
PPFIA4	31	1:203032956-203033131	-0.3	7.07e-05
ATXN7L2	3	1:110029128-110029232	-0.3	0.000169
WDR90	9	16:701824-702039	-0.3	0.000307
GAS6	15	13:114524931-114525159	-0.3	0.000366
MTERFD2	2	2:242038811-242039910	-0.3	0.00326
TMEM145	12	19:42821861-42822033	-0.3	0.00502
HDAC10	14	22:50686121-50686205	-0.3	0.00628
MAPK12	29	22:50686121-50686205	-0.3	0.00628
FRAS1	16	4:79207546-79207693	-0.3	0.00749
MAPKBP1	11	15:42107457-42107603	-0.3	0.015
UBP1	8	3:33450182-33450289	-0.29	0
PEX1	12	7:92134046-92134216	-0.29	0
TTYH3	5	7:2687593-2687688	-0.29	1.88e-10
TOR2A	4	9:130494843-130494970	-0.29	6.67e-10
ERBB2	19	17:37872554-37872686	-0.29	5.06e-09
INPP5E	6	9:139326931-139327038	-0.29	1.48e-06
MED16	9	19:876974-877180	-0.29	6.15e-06
C16orf59	2	16:2510284-2510382	-0.29	1.02e-05
FUK	10	16:70503055-70503226	-0.29	0.000105
ARHGAP12	8	10:32128565-32128639	-0.29	0.0018
PKD1	40	16:2142955-2143094	-0.29	0.00269
NFKBIL2	8	8:145666349-145666494	-0.29	0.00934
SLC25A35	3	17:8194651-8194803	-0.29	0.0101
CRTC1	14	19:18885710-18885796	-0.29	0.0302
TNFRSF12A	2	16:3071216-3071320	-0.29	0.0303
MON1A	3	3:49948959-49949444	-0.29	0.0306
EML6	27	2:55176019-55176097	-0.29	0.0353
AC103686.3	80	8:48694723-48694815	-0.28	0
CCDC88A	27	2:55530205-55530288	-0.28	0
AC099524.1	15	16:81730165-81730272	-0.28	0
FIS1	3	7:100887288-100887420	-0.28	8.29e-12
MSH5	2	6:31708231-31708390	-0.28	1.07e-10
PLXNB2	9	22:50725540-50725693	-0.28	3.83e-10
FBRSL1	15	12:133158327-133158410	-0.28	3.08e-08
NDOR1	5	9:140108419-140108520	-0.28	8.87e-07
KATNB1	10	16:57786690-57786840	-0.28	7.97e-06
NAALAD2	8	11:89892407-89892505	-0.28	0.000126
GALNT14	20	2:31147606-31147689	-0.28	0.000166
PLCD3	14	17:43190231-43190380	-0.28	0.00115
C9orf86	9	9:139699809-139699909	-0.28	0.0014
KIAA1984	9	9:139699809-139699909	-0.28	0.0014
CELSR3	27	3:48681649-48681728	-0.28	0.00251
TRIM56	2	7:100730287-100730449	-0.28	0.00439
WDR90	14	16:705029-705147	-0.28	0.0136
HSPG2	81	1:22158988-22159099	-0.28	0.0158
HIRIP3	4	16:30005227-30006164	-0.28	0.018
USF2	4	19:35760706-35760906	-0.28	0.0201
HNRNPUL2	12	11:62483336-62483409	-0.27	0
NCOR2	37	12:124825148-124825297	-0.27	0
MYO19	14	17:34866585-34866756	-0.27	0
TSC2	5	16:2103343-2103453	-0.27	3.69e-12
TYK2	21	19:10464204-10464322	-0.27	1.86e-11
SEC24B	5	4:110402833-110402937	-0.27	2.84e-10
STX16	4	20:57244347-57244509	-0.27	6.78e-10
KIAA1310	26	2:97267853-97268075	-0.27	3.48e-08
LRDD	6	11:802195-802396	-0.27	1.22e-07
TNK2	19	3:195594040-195594135	-0.27	8.42e-07
PTPMT1	2	11:47591252-47591443	-0.27	1.67e-06
BAT3	26	6:31607277-31607423	-0.27	3.85e-06
GBA2	5	9:35741669-35741905	-0.27	5.84e-06
MFGE8	9	15:89442887-89443042	-0.27	8.58e-06
PTPN23	3	3:47446139-47446269	-0.27	1.92e-05
TMEM150A	3	2:85828558-85828605	-0.27	3.75e-05
KIAA0195	5	17:73481952-73482079	-0.27	8.24e-05
SH3YL1	15	2:233101-233229	-0.27	0.000196
RNF157	16	17:74151333-74151398	-0.27	0.000342
SLC46A1	3	17:26729256-26729339	-0.27	0.000351
RDM1	4	17:34251608-34251776	-0.27	0.000491
ENGASE	4	17:77075571-77075719	-0.27	0.0011
E4F1	8	16:2283439-2283648	-0.27	0.00299
STK25	3	2:242447421-242447550	-0.27	0.00954
MED12L	40	3:151127031-151127120	-0.27	0.0466
MPHOSPH9	22	12:123646662-123646765	-0.26	0
KIF1C	3	17:4903515-4903647	-0.26	0
ARMC6	8	19:19166600-19166737	-0.26	6.28e-14
LIG1	15	19:48639291-48639382	-0.26	7.71e-13
IFT140	15	16:1618218-1618335	-0.26	9.37e-12
HSPH1	13	13:31717929-31718060	-0.26	4.8e-11
TMEM8A	12	16:422611-422727	-0.26	1.07e-10
TRIM11	6	1:228588665-228588892	-0.26	7.34e-10
RHOT2	5	16:719553-719606	-0.26	2.33e-09
FAM48A	19	13:37599457-37599574	-0.26	3.72e-09
ABCB8	17	7:150738186-150738319	-0.26	1.72e-08
KIAA1602	3	12:50197705-50197863	-0.26	2.05e-07
PLAGL1	9	6:144269115-144269597	-0.26	1.5e-05
PRR14	9	16:30665950-30666535	-0.26	3.03e-05
PAQR6	5	1:156215326-156215452	-0.26	0.000295
CAPRIN2	5	12:30886563-30886645	-0.26	0.000595
STRADA	9	17:61784607-61784778	-0.26	0.00113
TPCN2	8	11:68834971-68835073	-0.26	0.0014
EHMT2	11	6:31856746-31856847	-0.26	0.00226
TMEM62	12	15:43470805-43470909	-0.26	0.00245
DAGLA	3	11:61488151-61488362	-0.26	0.00272
CEP250	4	20:34046125-34046195	-0.26	0.00307
SLIT2	15	4:20526772-20526795	-0.26	0.0044
SSBP2	12	5:80742687-80742741	-0.26	0.00496
AGRN	32	1:986833-987025	-0.26	0.0198
TTC7A	16	2:47249001-47249118	-0.26	0.0236
SYNGAP1	12	6:33408506-33408742	-0.25	0
COPE	6	19:19017769-19019134	-0.25	0
FBRS	10	16:30677833-30677862	-0.25	1.09e-12
MED16	4	19:889638-889807	-0.25	7.61e-11
ATPAF2	7	17:17924437-17924552	-0.25	8.52e-10
ENO3	5	17:4856346-4856404	-0.25	2.91e-08
FAM48A	23	13:37595585-37595739	-0.25	2.6e-07
UBE3B	19	12:109948149-109948263	-0.25	3.87e-07
DHRS1	4	14:24765944-24766087	-0.25	1.53e-06
KIAA1267	11	17:44116393-44116581	-0.25	1.86e-06
CTDP1	9	18:77477535-77477676	-0.25	3.75e-06
NEURL4	3	17:7230484-7230549	-0.25	2.44e-05
SLC25A14	6	X:129484620-129484705	-0.25	4.89e-05
ZNF326	5	1:90472904-90473309	-0.25	7.12e-05
C19orf57	6	19:14000001-14001275	-0.25	0.000111
CCDC74A	3	2:132288152-132288400	-0.25	0.00012
TTC7A	23	2:47278885-47279019	-0.25	0.000137
PCOLCE	6	7:100203299-100203435	-0.25	0.000216
TCTN1	9	12:111072475-111072601	-0.25	0.000292
STAT5B	8	17:40370741-40370896	-0.25	0.000943
LLGL2	20	17:73567748-73567864	-0.25	0.00096
NOXA1	5	9:140323728-140323835	-0.25	0.00645
HIPK3	15	11:33369712-33369774	-0.25	0.00933
CCDC136	10	7:128446742-128446912	-0.25	0.0172
DHRS1	6	14:24761827-24761990	-0.25	0.023
IQCE	2	7:2606750-2606797	-0.25	0.0233
MIER2	2	19:336083-336173	-0.25	0.0239
MARK2	20	11:63675732-63675776	-0.25	0.0265
SAT1	4	X:23802411-23802520	-0.25	0.0349
RP11-724O16.1	8	2:170354137-170354199	-0.25	0.0446
BBS5	8	2:170354137-170354199	-0.25	0.0446
TRAPPC10	17	21:45504003-45504144	-0.24	1.91e-09
SCML2	15	X:18260559-18260710	-0.24	1.72e-08
HDAC6	22	X:48675733-48675866	-0.24	1.46e-07
PHF1	13	6:33383012-33383106	-0.24	1.85e-07
GLCCI1	7	7:8124527-8124647	-0.24	2.95e-07
EYA3	13	1:28324795-28324862	-0.24	6.98e-07
SLTM	15	15:59182480-59182660	-0.24	7.15e-07
C18orf45	9	18:20951386-20951434	-0.24	1.35e-06
C10orf79	5	10:105971765-105971915	-0.24	2.03e-06
PTBP2	12	1:97271975-97272008	-0.24	5.22e-06
COL27A1	19	9:116999261-116999314	-0.24	7.25e-06
ZNF598	3	16:2052992-2053121	-0.24	9.97e-06
SNX14	19	6:86248556-86248582	-0.24	0.000256
PPP2R5C	19	14:102384168-102384284	-0.24	0.000424
RSU1	2	10:16858972-16859083	-0.24	0.000633
GPR137	8	11:64055537-64055686	-0.24	0.000685
ZNF519	2	18:14124349-14124475	-0.24	0.000709
ELMOD3	2	2:85582199-85582293	-0.24	0.000836
ABHD12	13	20:25280850-25281520	-0.24	0.001
AC021593.2	11	17:76075476-76075622	-0.24	0.00157
FAM151B	10	5:79817822-79817957	-0.24	0.0045
PPFIBP1	18	12:27827125-27827154	-0.24	0.0101
CBWD5	23	9:70434347-70434415	-0.24	0.0109
KIAA1529	27	9:100080745-100080864	-0.24	0.0121
SLC37A4	8	11:118897216-118897398	-0.24	0.0147
TBL1X	8	X:9621585-9621729	-0.24	0.0185
ZNF76	13	6:35261528-35261692	-0.24	0.0196
AD000671.3	2	19:36210371-36210443	-0.24	0.031
FLNC	31	7:128490030-128490128	-0.24	0.0356
SSH3	11	11:67076868-67077014	-0.24	0.0428
FANCE	4	6:35425693-35425761	-0.24	0.0454
WDR91	13	7:134873185-134873297	-0.23	0
PRPF6	15	20:62657292-62657411	-0.23	0
RBM10	4	X:47030427-47030657	-0.23	0
PPP1CA	6	11:67168539-67168703	-0.23	0
STARD4	4	5:110837660-110837786	-0.23	1.04e-11
AIP	3	11:67256738-67256926	-0.23	2.12e-11
NFKBIL2	21	8:145659361-145659662	-0.23	1.96e-10
FAM189B	9	1:155220067-155220720	-0.23	1.28e-09
EHMT1	12	9:140669561-140669704	-0.23	3.21e-07
RAB40B	6	17:80616367-80616589	-0.23	6.33e-07
DSTYK	14	1:205117333-205117467	-0.23	5.14e-06
AC012621.2	15	16:19559837-19559922	-0.23	6.83e-06
SLC2A8	5	9:130164836-130165032	-0.23	7.8e-06
C2orf18	5	2:26999240-26999350	-0.23	8.94e-06
CENPA	5	2:26999240-26999350	-0.23	8.94e-06
HIATL1	10	9:97218522-97218619	-0.23	2.57e-05
C16orf13	4	16:684889-684956	-0.23	8.11e-05
CARD10	9	22:37904534-37904689	-0.23	0.000656
BRPF1	9	3:9785908-9786192	-0.23	0.000686
ATXN7L2	11	1:110034649-110034726	-0.23	0.00107
MYD88	2	3:38181355-38181489	-0.23	0.00164
ATRIP	13	3:48505981-48506061	-0.23	0.00177
PEX1	9	7:92138643-92138725	-0.23	0.00178
UBAC1	11	9:138824816-138825361	-0.23	0.00178
AGFG2	4	7:100150970-100151123	-0.23	0.00199
WDR90	40	16:716905-716989	-0.23	0.0023
SPEG	10	2:220316347-220316529	-0.23	0.00332
TELO2	10	16:1551421-1551500	-0.23	0.00402
TMEM104	9	17:72791663-72791771	-0.23	0.00481
ABCA7	24	19:1053328-1053530	-0.23	0.00569
LIN37	8	19:36243789-36243900	-0.23	0.00761
ZC3H4	15	19:47572349-47572600	-0.23	0.0103
OS9	13	12:58113882-58114046	-0.23	0.013
FUK	7	16:70501277-70501374	-0.23	0.0131
WASH6P	5	X:155252364-155252499	-0.23	0.0333
PUS1	4	12:132423718-132423820	-0.22	0
BAT3	6	6:31616688-31616741	-0.22	0
MADD	11	11:47304364-47304520	-0.22	2.92e-11
MTSS1L	8	16:70711695-70711802	-0.22	4.62e-10
SLC2A8	9	9:130167699-130167844	-0.22	4.78e-10
PCNT	34	21:47845745-47845885	-0.22	1.29e-08
KITLG	7	12:88909311-88909394	-0.22	1.46e-07
TMEM64	6	8:91643780-91643935	-0.22	1.68e-05
RAD52	12	12:1023577-1023698	-0.22	4.48e-05
MMACHC	2	1:45973028-45973222	-0.22	0.000121
AC004381.6	20	16:20855256-20855348	-0.22	0.000203
MRC2	19	17:60759198-60759298	-0.22	0.000468
FAM38A	10	16:88803047-88803147	-0.22	0.00106
PLD3	4	19:40871625-40871837	-0.22	0.00125
TEX15	3	8:30732453-30732618	-0.22	0.00132
DCLRE1C	8	10:14978537-14978592	-0.22	0.00137
MAST3	23	19:18256553-18256675	-0.22	0.00261
TMCO6	4	5:140021455-140021638	-0.22	0.00356
ZNF641	6	12:48739128-48739257	-0.22	0.00475
PVRL3	6	3:110852482-110854798	-0.22	0.00509
VCAN	7	5:82815168-82818128	-0.22	0.00594
DTNB	12	2:25678274-25678363	-0.22	0.0106
TEP1	31	14:20849712-20849845	-0.22	0.0287
ABCA7	28	19:1054569-1054693	-0.22	0.0294
C14orf17	2	14:19923013-19923123	-0.22	0.0385
SCNN1D	8	1:1220951-1221044	-0.22	0.0459
MECR	7	1:29529643-29529745	-0.21	8.05e-08
GK	11	X:30715849-30715866	-0.21	8.78e-08
DZIP3	30	3:108405292-108405431	-0.21	3.42e-07
DGKZ	32	11:46400541-46400661	-0.21	1.58e-05
SRC	14	20:36030005-36030081	-0.21	1.97e-05
CREB5	3	7:28449277-28450377	-0.21	0.000124
NDST1	14	5:149927780-149927950	-0.21	0.000258
SRRM2	2	16:2806335-2806607	-0.21	0.000304
ARMCX4	3	X:100699040-100699143	-0.21	0.000317
KIAA1549	18	7:138529062-138529219	-0.21	0.000336
TSPO	2	22:43555216-43555426	-0.21	0.000361
SGSM3	3	22:40797597-40797679	-0.21	0.0004
MTMR14	17	3:9731648-9731827	-0.21	0.00051
RIF1	32	2:152324988-152325065	-0.21	0.000683
PSTPIP2	3	18:43604575-43604652	-0.21	0.00146
ITGA8	8	10:15713602-15713646	-0.21	0.00148
FOXM1	6	12:2974521-2974565	-0.21	0.00155
EGFL7	6	9:139562693-139562814	-0.21	0.00281
CEP192	13	18:13038369-13038578	-0.21	0.00281
BTN3A2	6	6:26373125-26373325	-0.21	0.00314
RIPK4	7	21:43166773-43166931	-0.21	0.00422
FHOD3	28	18:34340571-34340745	-0.21	0.00796
HAUS4	7	14:23417077-23417222	-0.21	0.0085
APLP1	14	19:36368984-36369010	-0.21	0.00931
SLC6A6	10	3:14509596-14509720	-0.21	0.0104
IPP	8	1:46179918-46180138	-0.21	0.011
C6orf134	8	6:30608312-30608380	-0.21	0.0112
GRHL1	6	2:10102584-10102660	-0.21	0.0213
NPHP4	27	1:5934531-5934717	-0.21	0.0217
TM7SF2	3	11:64880283-64880337	-0.21	0.0273
ROBO1	20	3:78696779-78696805	-0.21	0.0356
ADAMTS13	5	9:136290649-136290732	-0.2	6.33e-13
CSAD	10	12:53566306-53566432	-0.2	1.29e-11
KIF2C	7	1:45218804-45218926	-0.2	2.88e-11
TNK2	11	3:195608911-195609199	-0.2	4.71e-09
MYO18A	47	17:27412622-27412666	-0.2	1.33e-08
JUB	5	14:23444183-23444313	-0.2	3.39e-08
ZNF274	6	19:58721327-58721439	-0.2	9.69e-08
EDEM1	10	3:5251860-5251933	-0.2	1.18e-07
PEX6	6	6:42936612-42936723	-0.2	1.53e-07
EEF1D	6	8:144668389-144668460	-0.2	2.59e-07
HMG20B	8	19:3576890-3577105	-0.2	1.02e-06
CRYZ	8	1:75172787-75172888	-0.2	1.07e-06
CHFR	19	12:133419597-133419669	-0.2	3.21e-06
GOLGA2	7	9:131029473-131029553	-0.2	3.21e-06
TRABD	3	22:50631456-50631522	-0.2	3.69e-06
RALGPS2	15	1:178861365-178861442	-0.2	5.01e-06
C7orf47	3	7:100033254-100033390	-0.2	8.53e-06
FYCO1	10	3:46005828-46005946	-0.2	1.07e-05
ALKBH1	3	14:78161081-78161243	-0.2	1.92e-05
MEF2D	12	1:156437785-156438091	-0.2	1.99e-05
C17orf53	9	17:42235201-42235309	-0.2	3.19e-05
SAPS2	10	22:50857296-50857408	-0.2	3.35e-05
LAMA3	32	18:21426261-21426472	-0.2	4.13e-05
C9orf3	27	9:97844857-97845001	-0.2	4.39e-05
ZKSCAN4	3	6:28215845-28215927	-0.2	0.00017
ARHGEF17	18	11:73075497-73075645	-0.2	0.000177
DHRS12	3	13:52371962-52372044	-0.2	0.00023
TSC1	18	9:135779038-135779204	-0.2	0.000253
TAZ	7	X:153648044-153648085	-0.2	0.000289
PTK2B	10	8:27279821-27279900	-0.2	0.000395
STXBP2	19	19:7712240-7712397	-0.2	0.000548
TP53I11	7	11:44959106-44959164	-0.2	0.000593
LARP1B	20	4:129127583-129127692	-0.2	0.000618
ZYG11A	3	1:53322670-53323421	-0.2	0.000742
FAM179B	8	14:45492113-45492176	-0.2	0.000897
MARK2	17	11:63671458-63671625	-0.2	0.000951
ARHGAP44	20	17:12890418-12890469	-0.2	0.00108
NECAB2	9	16:84030821-84030874	-0.2	0.0011
CCDC88C	19	14:91776203-91776330	-0.2	0.00148
EFHD2	3	1:15753646-15753780	-0.2	0.0016
AGAP3	15	7:150835230-150835400	-0.2	0.00186
PLA2G4B	20	15:42137046-42137268	-0.2	0.00231
JMJD7	23	15:42137046-42137268	-0.2	0.00231
JMJD7-PLA2G4B	23	15:42137046-42137268	-0.2	0.00231
DBF4B	7	17:42809546-42809633	-0.2	0.00237
RAPGEFL1	10	17:38347568-38347746	-0.2	0.0024
KIAA0913	10	10:75551082-75551257	-0.2	0.00318
PLCB4	35	20:9440282-9440457	-0.2	0.00338
PRPF40B	7	12:50026797-50026907	-0.2	0.00492
SLC26A11	4	17:78196454-78196646	-0.2	0.00561
PTCH1	13	9:98239829-98239984	-0.2	0.00777
PRKD2	3	19:47217120-47217258	-0.2	0.0112
PIK3CD	23	1:9784027-9784150	-0.2	0.013
RP4-697K14.7	13	20:62192954-62193098	-0.2	0.0148
EBF4	9	20:2730047-2730164	-0.2	0.0151
XYLB	12	3:38415953-38415993	-0.2	0.0166
CHID1	12	11:893427-893519	-0.2	0.0167
SPDYC	3	11:64939414-64939472	-0.2	0.0199
MTERFD2	4	2:242034982-242035853	-0.2	0.0249
ANKRD18A	16	9:38573081-38573126	-0.2	0.0286
TCEAL8	2	X:102509533-102509605	-0.2	0.0289
KIF26A	8	14:104639314-104639576	-0.2	0.0298
REPS1	10	6:139246494-139247618	-0.2	0.0302
RAD54L	7	1:46726214-46726283	-0.2	0.0323
NR1H3	9	11:47283098-47283277	-0.2	0.0328
ABTB1	7	3:127395810-127395926	-0.2	0.0418
TPM3	4	1:154148591-154148724	-0.19	0
POLA1	8	X:24735001-24735088	-0.19	1.24e-13
RPS6KA4	9	11:64132773-64132937	-0.19	1.27e-09
CABC1	19	1:227171462-227171555	-0.19	2.11e-09
GRAMD4	18	22:47072497-47072565	-0.19	2.16e-09
NTHL1	3	16:2094631-2094804	-0.19	2.32e-09
INTS1	29	7:1520471-1520569	-0.19	5.34e-09
GSTZ1	9	14:77796098-77796150	-0.19	2.86e-08
PLXNB2	13	22:50723002-50723094	-0.19	5.47e-08
DNAJC19	5	3:180704731-180704810	-0.19	3.59e-07
KRBA1	15	7:149427518-149427803	-0.19	8.37e-07
PSEN2	11	1:227077736-227077834	-0.19	1.78e-06
AC004410.1	4	19:2337442-2337624	-0.19	1.93e-06
TARBP2	4	12:53896811-53896996	-0.19	3.45e-06
ARHGEF1	27	19:42409327-42409413	-0.19	5.52e-06
CORO7	28	16:4407969-4408104	-0.19	6.12e-06
CERCAM	13	9:131196689-131196892	-0.19	1.32e-05
RNF123	30	3:49751171-49751258	-0.19	1.59e-05
MAP7D1	6	1:36640499-36640609	-0.19	1.88e-05
STK16	5	2:220111835-220111968	-0.19	2.72e-05
PLEKHH1	7	14:68028854-68029611	-0.19	2.86e-05
ZFYVE19	8	15:41104897-41105100	-0.19	0.000103
BAI2	14	1:32205711-32205779	-0.19	0.000107
ULK1	23	12:132403042-132403226	-0.19	0.000136
CDHR1	8	10:85962736-85962879	-0.19	0.000162
SESN2	6	1:28599869-28600019	-0.19	0.000169
PLCG2	9	16:81916874-81916946	-0.19	0.000184
DAK	7	11:61109295-61109384	-0.19	0.000324
PIK3C2B	33	1:204399049-204399166	-0.19	0.000336
SLC12A9	8	7:100456672-100456783	-0.19	0.000468
DENND4B	4	1:153915032-153915101	-0.19	0.000476
PARP6	18	15:72543186-72543298	-0.19	0.000981
COL23A1	9	5:177694308-177694334	-0.19	0.00102
DENND3	12	8:142173432-142173528	-0.19	0.00158
TTLL11	3	9:124794002-124794135	-0.19	0.00214
LAMA5	42	20:60901733-60901816	-0.19	0.00264
SLC2A12	3	6:134327950-134328072	-0.19	0.00309
IRF9	7	14:24633823-24634164	-0.19	0.0039
RNF31	28	14:24633823-24634164	-0.19	0.0039
ATXN7L1	12	7:105279934-105280016	-0.19	0.00486
ZFYVE26	8	14:68271934-68272022	-0.19	0.0054
PPARD	5	6:35387904-35388058	-0.19	0.0058
BCL2L13	7	22:18178907-18178976	-0.19	0.00648
LRRC45	14	17:79987419-79987511	-0.19	0.0068
ANKRD23	8	2:97506524-97506649	-0.19	0.00916
ANKRD39	8	2:97506524-97506649	-0.19	0.00916
THBS3	6	1:155174646-155174748	-0.19	0.0112
RNASEN	6	5:31521230-31521322	-0.19	0.0118
INPP4A	21	2:99182103-99182229	-0.19	0.0164
IFT88	6	13:21163950-21164006	-0.19	0.0172
TMEM175	4	4:942199-942403	-0.19	0.0195
NKTR	6	3:42661508-42661535	-0.19	0.0247
BRD8	9	5:137504159-137504377	-0.19	0.0273
OPHN1	26	X:67268258-67268299	-0.19	0.0448
SYNJ2	26	6:158507887-158508021	-0.19	0.0465
IL17RC	7	3:9962609-9962653	-0.19	0.0468
IFT140	8	16:1637934-1638025	-0.18	9.43e-11
MAPKAPK5	5	12:112306557-112306669	-0.18	8.38e-10
PDPR	21	16:70187294-70187476	-0.18	1.14e-09
RAG1AP1	4	1:155110037-155110198	-0.18	4.17e-09
MIIP	7	1:12089822-12089951	-0.18	1.95e-08
AMPD2	15	1:110171265-110171428	-0.18	3.15e-08
DLGAP5	19	14:55615312-55615402	-0.18	3.88e-08
BAZ1A	13	14:35255332-35255427	-0.18	4.17e-07
SLC2A8	7	9:130166238-130166346	-0.18	1.94e-06
TCOF1	21	5:149771107-149771358	-0.18	8.86e-06
LLGL1	7	17:18137587-18137722	-0.18	1.39e-05
DOT1L	22	19:2217771-2217917	-0.18	2.19e-05
SELENBP1	7	1:151338751-151338929	-0.18	2.76e-05
ASL	3	7:65546465-65546984	-0.18	3.08e-05
MVP	15	16:29857479-29857605	-0.18	0.000101
PIKFYVE	36	2:209212583-209212747	-0.18	0.000165
ESYT1	25	12:56536069-56536209	-0.18	0.000174
LRP3	5	19:33695544-33695758	-0.18	0.000174
ACSS1	6	20:25003576-25003728	-0.18	0.000333
DOPEY1	39	6:83874379-83874438	-0.18	0.000465
CASK	19	X:41416285-41416353	-0.18	0.000943
PET112L	12	4:152593761-152594048	-0.18	0.0014
EPS15L1	22	19:16487933-16488065	-0.18	0.00151
LPIN2	11	18:2928589-2928658	-0.18	0.00151
CLCN2	22	3:184069801-184069905	-0.18	0.0024
RNF207	14	1:6272742-6272963	-0.18	0.00312
WNK2	27	9:96061352-96061543	-0.18	0.00394
BIRC6	14	2:32660564-32660653	-0.18	0.0041
MYO5B	18	18:47455882-47455968	-0.18	0.0047
CNNM1	11	10:101147909-101148058	-0.18	0.00473
CLASP1	30	2:122166600-122166623	-0.18	0.00584
EIF6	4	20:33868457-33868632	-0.18	0.00599
LGR5	5	12:71946853-71947068	-0.18	0.00599
POLL	5	10:103345073-103345235	-0.18	0.00756
CLK2	5	1:155238499-155238586	-0.18	0.00779
ZNF324	3	19:58980547-58980673	-0.18	0.00952
NR2C2AP	3	19:19313279-19313384	-0.18	0.00974
C19orf55	7	19:36255935-36256077	-0.18	0.0134
ACP1	3	2:272037-272150	-0.18	0.0158
KIAA1529	33	9:100090302-100090428	-0.18	0.0168
ZNF567	3	19:37185704-37185778	-0.18	0.0288
C8orf76	4	8:124265562-124268411	-0.18	0.0354
ZHX1	4	8:124265562-124268411	-0.18	0.0354
INPP4A	16	2:99170734-99170952	-0.17	0
BAT2	28	6:31604510-31604722	-0.17	0
API5	8	11:43348057-43348161	-0.17	0
DCTN2	14	12:57925996-57926098	-0.17	6.28e-14
SH3PXD2A	16	10:105382227-105382310	-0.17	2.91e-13
LRWD1	4	7:102107786-102107926	-0.17	2.07e-12
CEP78	15	9:80880775-80880822	-0.17	1.24e-11
PREB	8	2:27354540-27354699	-0.17	2.31e-11
GGT7	5	20:33450617-33450768	-0.17	2.84e-10
DPP9	11	19:4700228-4700289	-0.17	5.83e-10
ASB6	2	9:132402820-132403001	-0.17	2.87e-07
COL18A1	20	21:46909400-46909435	-0.17	6.25e-06
CDS1	11	4:85564177-85564296	-0.17	7.47e-06
TUBGCP6	6	22:50665428-50665506	-0.17	2.89e-05
REEP4	6	8:21996439-21996574	-0.17	3.61e-05
HAGH	7	16:1869116-1869224	-0.17	3.89e-05
SLC13A4	9	7:135380116-135380235	-0.17	5.9e-05
C7orf27	10	7:2580613-2580686	-0.17	6.03e-05
CRTC2	6	1:153925742-153925845	-0.17	0.000112
CUX1	15	7:101842082-101842147	-0.17	0.000136
TUB	8	11:8117045-8117212	-0.17	0.00017
TMUB2	3	17:42265275-42265377	-0.17	0.000285
EDEM2	2	20:33734628-33734738	-0.17	0.000322
ATF7	14	12:53910799-53911138	-0.17	0.000429
GULP1	9	2:189405908-189406045	-0.17	0.000454
KLHL17	8	1:898717-898884	-0.17	0.000545
OFD1	21	X:13781864-13781974	-0.17	0.00075
DMPK	9	19:46280585-46280848	-0.17	0.000967
PRPF18	7	10:13655741-13655881	-0.17	0.00104
NTAN1	2	16:15141854-15141956	-0.17	0.00143
DDX11	29	12:31256251-31256329	-0.17	0.00161
CPSF3L	11	1:1249681-1249745	-0.17	0.00167
KIAA0317	17	14:75134168-75134297	-0.17	0.0018
FAM36A	2	1:245005246-245005360	-0.17	0.00382
COL24A1	37	1:86355243-86355296	-0.17	0.00476
KDM1B	2	6:18156114-18156157	-0.17	0.00485
FPGS	12	9:130570837-130570984	-0.17	0.00491
AS3MT	8	10:104629841-104629968	-0.17	0.00518
ABCC10	14	6:43412863-43413052	-0.17	0.00562
RPAP1	15	15:41817189-41817346	-0.17	0.00759
COL27A1	35	9:117029784-117029837	-0.17	0.00794
TBC1D24	5	16:2549358-2549421	-0.17	0.00813
C4orf29	9	4:128932567-128933449	-0.17	0.0103
AF205589.2	10	8:145638621-145638773	-0.17	0.0134
PPHLN1	8	12:42778742-42778798	-0.17	0.0158
CABYR	6	18:21736069-21736963	-0.17	0.0166
FAM129A	9	1:184792772-184792876	-0.17	0.0171
CROCC	24	1:17279797-17279976	-0.17	0.0175
ARHGEF10	32	8:1900871-1900993	-0.17	0.0186
PFKP	10	10:3147307-3147351	-0.17	0.0204
RBM6	9	3:50036873-50036946	-0.17	0.0205
ACCN3	2	7:150747193-150747343	-0.17	0.0328
ABCA5	19	17:67281529-67281561	-0.17	0.0392
BMS1	14	10:43312047-43312120	-0.16	0
HECTD1	7	14:31642731-31643012	-0.16	0
PFKL	10	21:45733796-45733904	-0.16	1.35e-09
ORC1L	12	1:52849502-52849609	-0.16	3.33e-09
HCFC1	6	X:153226993-153227099	-0.16	2.61e-08
C12orf51	71	12:112601913-112602079	-0.16	3.84e-08
HACL1	7	3:15626755-15626849	-0.16	5.83e-08
TUBGCP6	3	22:50671745-50671955	-0.16	1.05e-07
LRRC68	11	19:45646779-45646891	-0.16	1.26e-07
PUM2	14	2:20478344-20478580	-0.16	2.14e-07
MTOR	12	1:11298459-11298674	-0.16	2.53e-07
MDC1	9	6:30675343-30676134	-0.16	4.49e-07
ZNF205	6	16:3168906-3169016	-0.16	8.63e-07
RPN2	14	20:35860699-35860794	-0.16	1.4e-06
CIC	13	19:42796452-42796618	-0.16	1.46e-06
ABCD4	4	14:74764633-74764772	-0.16	3.29e-06
GCDH	11	19:13008117-13008242	-0.16	4.97e-06
C6orf170	16	6:121577230-121577431	-0.16	6.81e-06
RNF123	9	3:49736188-49736255	-0.16	1.33e-05
COL6A2	24	21:47545180-47545225	-0.16	3.49e-05
CTAGE5	21	14:39790132-39790260	-0.16	0.00014
ALG13	4	X:110929365-110929402	-0.16	0.000183
ARSA	4	22:51065262-51065480	-0.16	0.000495
UBXN6	10	19:4446280-4446410	-0.16	0.000506
EPB41L1	11	20:34765874-34765978	-0.16	0.000533
CC2D1B	16	1:52822673-52822846	-0.16	0.000548
SFI1	8	22:31957276-31957378	-0.16	0.00056
AC004381.6	11	16:20835761-20835849	-0.16	0.000622
MFI2	2	3:196754627-196754926	-0.16	0.000803
IQSEC1	10	3:12956604-12956633	-0.16	0.000989
CES3	2	16:66997082-66997286	-0.16	0.00116
SP4	3	7:21468907-21470461	-0.16	0.00178
XPO4	14	13:21381596-21381773	-0.16	0.00182
C17orf68	15	17:8134594-8134787	-0.16	0.00212
C1orf91	6	1:32682490-32682725	-0.16	0.00242
IVD	9	15:40707088-40707181	-0.16	0.00307
TLN2	12	15:62989887-62990067	-0.16	0.00677
C1orf112	8	1:169764970-169765124	-0.16	0.00739
PHF19	13	9:123624196-123624283	-0.16	0.0159
ENAH	6	1:225704898-225705008	-0.16	0.0183
PEX26	5	22:18567878-18568024	-0.16	0.0232
LAMA5	78	20:60885475-60885628	-0.16	0.0252
SENP6	6	6:76350400-76350420	-0.16	0.0262
FUK	3	16:70497526-70497677	-0.16	0.0272
TPCN1	2	12:113663049-113663141	-0.16	0.0273
SAPS2	18	22:50875417-50875497	-0.16	0.0323
COQ4	5	9:131089679-131094561	-0.16	0.0438
WDR74	12	11:62601090-62601146	-0.15	0
TMEM181	9	6:159026299-159026379	-0.15	0
CDK2	5	12:56363259-56363360	-0.15	5.1e-11
CABIN1	10	22:24451336-24451622	-0.15	3.33e-09
TBC1D10B	7	16:30370493-30370682	-0.15	9.3e-09
KIAA0195	26	17:73492811-73492888	-0.15	1.72e-08
NUB1	16	7:151071183-151071329	-0.15	2.53e-08
CIT	28	12:120168300-120168435	-0.15	6.57e-08
ITGA5	3	12:54803269-54803381	-0.15	8.05e-08
ABLIM1	21	10:116207639-116207785	-0.15	8.87e-08
LTA4H	21	12:96397616-96397759	-0.15	1.1e-07
UBTF	15	17:42288160-42288315	-0.15	2.93e-07
USP4	21	3:49316247-49316335	-0.15	3.03e-07
ILVBL	3	19:15234186-15234387	-0.15	5.18e-07
GMPR2	2	14:24702103-24702183	-0.15	5.9e-07
WDR62	25	19:36591650-36591777	-0.15	4.97e-06
MED25	15	19:50338791-50338862	-0.15	1.5e-05
C5orf33	11	5:36208727-36208792	-0.15	1.81e-05
USP20	9	9:132625465-132625578	-0.15	1.97e-05
TRIO	60	5:14507231-14507369	-0.15	2.08e-05
TFDP1	13	13:114291935-114292211	-0.15	2.98e-05
GCN1L1	38	12:120585971-120586150	-0.15	3.31e-05
SH2B1	3	16:28877333-28878354	-0.15	3.39e-05
ADCK2	5	7:140386790-140387041	-0.15	4.48e-05
SCAMP4	2	19:1914971-1915025	-0.15	5.63e-05
NINL	18	20:25459559-25459842	-0.15	6.33e-05
PYCR1	6	17:79892529-79892621	-0.15	6.93e-05
ACAP3	6	1:1238542-1238661	-0.15	0.000152
ZNF414	2	19:8577913-8578225	-0.15	0.000199
TMEM194A	4	12:57463017-57463089	-0.15	0.000295
GPR124	8	8:37688941-37689105	-0.15	0.000323
ZZEF1	33	17:3959510-3959639	-0.15	0.00054
ATXN2	11	12:111953958-111954167	-0.15	0.000545
NUCB2	11	11:17312787-17312912	-0.15	0.00147
OSBPL5	14	11:3122833-3122929	-0.15	0.0016
CELSR1	23	22:46776685-46776852	-0.15	0.00161
C11orf80	13	11:66590035-66590145	-0.15	0.00162
KIAA0556	20	16:27765494-27765572	-0.15	0.00199
SIM2	2	21:38081468-38081550	-0.15	0.00212
COL7A1	103	3:48606217-48606288	-0.15	0.00239
OSBPL3	12	7:24888688-24888795	-0.15	0.00327
COMMD4	7	15:75632043-75632219	-0.15	0.00395
JMJD5	11	16:27231714-27231806	-0.15	0.00446
ANK2	40	4:114269432-114269464	-0.15	0.00643
ZNF821	6	16:71901796-71901940	-0.15	0.00654
MBD1	15	18:47799704-47799841	-0.15	0.00688
ZNF17	3	19:57929280-57929406	-0.15	0.00728
FAHD2A	6	2:96076612-96076774	-0.15	0.0078
TCIRG1	9	11:67811599-67811811	-0.15	0.0113
SGSH	6	17:78187603-78187684	-0.15	0.0113
C1orf85	5	1:156263089-156263376	-0.15	0.0125
LENG8	5	19:54964725-54964835	-0.15	0.0157
DPF1	9	19:38708100-38708231	-0.15	0.0159
ZKSCAN3	6	6:28331469-28331592	-0.15	0.0175
PGS1	3	17:76392389-76392466	-0.15	0.0226
NOTCH1	7	9:139412589-139412744	-0.15	0.0245
CACNA2D3	14	3:54871169-54871257	-0.15	0.0262
OGDHL	17	10:50948756-50948883	-0.15	0.0341
CD151	2	11:834530-834591	-0.15	0.0428
CALD1	9	7:134620439-134620516	-0.15	0.0468
RAPGEF1	5	9:134525516-134525629	-0.15	0.0468
GUK1	9	1:228336072-228336157	-0.14	5.03e-10
APOC1	4	19:45419447-45419582	-0.14	1.78e-09
MST4	2	X:131157536-131157687	-0.14	9.42e-09
TCERG1	6	5:145847904-145847966	-0.14	1.98e-08
SGSM3	7	22:40801145-40801288	-0.14	1.18e-07
MAST2	25	1:46494440-46494605	-0.14	1.54e-07
SLC22A5	5	5:131721020-131721191	-0.14	1.79e-07
MPRIP	20	17:17078607-17078726	-0.14	2.23e-07
NARFL	9	16:781565-781702	-0.14	2.44e-07
HECTD2	8	10:93242724-93242841	-0.14	1.68e-06
TRO	3	X:54949011-54950201	-0.14	3.68e-06
PFAS	5	17:8158820-8159009	-0.14	1.05e-05
DCAF8	15	1:160194852-160194909	-0.14	1.13e-05
PEX19	17	1:160194852-160194909	-0.14	1.13e-05
AP4B1	8	1:114440462-114440565	-0.14	2.06e-05
E2F1	2	20:32268132-32268222	-0.14	2.19e-05
LMBR1L	18	12:49491727-49491888	-0.14	2.66e-05
TSPAN17	8	5:176083896-176083957	-0.14	3.4e-05
AACS	14	12:125609448-125609570	-0.14	4.47e-05
AGTPBP1	9	9:88275851-88275888	-0.14	4.77e-05
DHX33	2	17:5366849-5367009	-0.14	5.83e-05
VIPAR	12	14:77907409-77907436	-0.14	6.51e-05
LSS	22	21:47610980-47611149	-0.14	8.21e-05
AP001468.1	2	21:47610990-47611149	-0.14	8.21e-05
CENPE	17	4:104084636-104084710	-0.14	0.000112
CTD-2526A2.1	9	17:78397320-78397432	-0.14	0.000121
FARP1	23	13:99083297-99083534	-0.14	0.000142
HDAC6	24	X:48676627-48676819	-0.14	0.000188
SLC16A13	3	17:6941471-6942208	-0.14	0.000226
CAMTA2	17	17:4875527-4875831	-0.14	0.000234
C9orf9	4	9:135762756-135762958	-0.14	0.00024
MEF2B	15	19:19257551-19257684	-0.14	0.00024
AC002126.5	15	19:19257551-19257684	-0.14	0.00024
SRBD1	16	2:45715379-45715470	-0.14	0.000312
SYNJ2	15	6:158489679-158489760	-0.14	0.000394
AGXT2L2	4	5:177658406-177658524	-0.14	0.00043
FN1	33	2:216245534-216245803	-0.14	0.000998
ODZ3	13	4:183601696-183601890	-0.14	0.0011
FAM169A	9	5:74130251-74130422	-0.14	0.00218
ASAP3	12	1:23765654-23765723	-0.14	0.00275
BANP	5	16:88008654-88008809	-0.14	0.0028
TMEM41A	5	3:185212942-185213874	-0.14	0.00348
CRYBG3	10	3:97611704-97611837	-0.14	0.0037
PLXNA3	28	X:153698031-153698127	-0.14	0.00376
BMP1	20	8:22064367-22064494	-0.14	0.00427
DOCK5	33	8:25225708-25225766	-0.14	0.00454
AC120114.2	3	16:29876049-29876196	-0.14	0.00492
WDFY3	46	4:85648014-85648064	-0.14	0.00494
ZNF598	8	16:2050392-2050482	-0.14	0.00496
USP40	14	2:234434124-234434208	-0.14	0.00513
CWF19L2	8	11:107299525-107300177	-0.14	0.00545
ATG2A	16	11:64676463-64676622	-0.14	0.00738
TJP2	26	9:71864291-71864401	-0.14	0.00837
GNB5	10	15:52427810-52427953	-0.14	0.0104
LRSAM1	26	9:130259532-130259613	-0.14	0.0114
SDK2	41	17:71361397-71361534	-0.14	0.0119
WDFY3	3	4:85818064-85818163	-0.14	0.0119
SNX16	6	8:82727560-82727629	-0.14	0.0149
RSPH3	3	6:159407312-159407453	-0.14	0.0207
RABGAP1L	36	1:174957778-174957975	-0.14	0.0226
DZIP1	17	13:96251619-96251678	-0.14	0.0244
BAHCC1	13	17:79419749-79419877	-0.14	0.0257
MPP3	9	17:41903124-41903209	-0.14	0.0311
ADAT1	5	16:75652484-75652596	-0.14	0.0312
ODF2L	7	1:86847925-86848041	-0.14	0.0346
WDR55	8	5:140050854-140051115	-0.14	0.0369
NBEAL2	39	3:47045985-47046080	-0.14	0.0396
LRRC51	2	11:71799343-71799426	-0.14	0.0397
LRTOMT	2	11:71799343-71799426	-0.14	0.0397
PHF1	7	6:33381513-33381608	-0.14	0.049
TIMM44	12	19:7992542-7992652	-0.13	0
MAPK3	6	16:30128458-30128606	-0.13	0
ADRBK1	8	11:67048564-67048655	-0.13	0
CTDSP2	6	12:58220129-58220185	-0.13	1.83e-13
SIVA1	3	14:105221967-105222161	-0.13	7.29e-13
ARMC6	4	19:19154801-19154883	-0.13	9.32e-12
DNMT1	40	19:10244893-10244983	-0.13	6.78e-11
OPA1	20	3:193365859-193365923	-0.13	9.9e-10
KIAA0090	3	1:19570444-19570509	-0.13	1.46e-08
LARS2	13	3:45533009-45533292	-0.13	2.88e-08
GPAA1	2	8:145138027-145138206	-0.13	4.96e-08
TSC2	12	16:2110671-2110814	-0.13	9.71e-08
SLC36A4	8	11:92901110-92901337	-0.13	1.94e-07
BBS4	7	15:73007632-73007743	-0.13	2.16e-07
RNF115	8	1:145683575-145683647	-0.13	1.07e-06
TECPR1	20	7:97854113-97854192	-0.13	1.93e-06
DHODH	2	16:72045949-72046161	-0.13	1.97e-06
PRKCZ	3	1:1987923-1988012	-0.13	3.36e-06
FASTK	9	7:150774000-150774114	-0.13	6.7e-06
C19orf22	3	19:901422-901546	-0.13	8.73e-06
DDX11	25	12:31254226-31254916	-0.13	1.32e-05
UBN1	12	16:4921156-4921302	-0.13	1.78e-05
IDS	4	X:148586565-148586884	-0.13	1.92e-05
FAM3A	7	X:153736142-153736192	-0.13	2.41e-05
SLC6A8	7	X:152958496-152958630	-0.13	2.51e-05
RBMX	9	X:135955405-135956611	-0.13	3.71e-05
CENPE	25	4:104074204-104074407	-0.13	4.31e-05
LLGL1	14	17:18140795-18141087	-0.13	4.83e-05
SARS2	7	19:39435609-39435744	-0.13	5.65e-05
WDR35	12	2:20160315-20160375	-0.13	5.78e-05
ABCA7	42	19:1062171-1062312	-0.13	8.02e-05
SPNS1	11	16:28995107-28995278	-0.13	8.45e-05
COL18A1	14	21:46900614-46900772	-0.13	0.000128
ULK3	11	15:75130984-75131086	-0.13	0.000139
ITGA7	19	12:56088562-56088754	-0.13	0.00024
ANKRD6	11	6:90331641-90331745	-0.13	0.000263
SCRIB	25	8:144885553-144885741	-0.13	0.000275
LRRC45	4	17:79982876-79983054	-0.13	0.000296
RNF123	10	3:49736413-49736538	-0.13	0.00038
DPP3	14	11:66262836-66262960	-0.13	0.000412
ZBTB37	5	1:173842605-173842704	-0.13	0.00042
CLMN	6	14:95679556-95679746	-0.13	0.000836
FLAD1	4	1:154962036-154962183	-0.13	0.00115
MLF1IP	12	4:185621974-185622035	-0.13	0.00159
THOC2	39	X:122735731-122737599	-0.13	0.00172
SLC29A2	9	11:66133902-66134035	-0.13	0.00177
HECTD1	27	14:31597818-31598654	-0.13	0.00197
COL23A1	19	5:177679545-177679598	-0.13	0.00199
C3orf52	8	3:111835489-111835714	-0.13	0.00224
CCDC18	14	1:93683295-93683426	-0.13	0.00271
MBNL1	12	3:152173331-152173366	-0.13	0.00272
DECR2	11	16:461361-461578	-0.13	0.00277
NME4	17	16:461361-461578	-0.13	0.00277
CDC25A	6	3:48222211-48222330	-0.13	0.0028
GIT2	17	12:110383065-110383154	-0.13	0.00336
THAP3	6	1:6692856-6693641	-0.13	0.00361
ARL2	4	11:64787891-64787971	-0.13	0.00385
SNX15	4	11:64787891-64787971	-0.13	0.00385
PPHLN1	5	12:42745687-42745851	-0.13	0.00427
WDR90	21	16:707762-707892	-0.13	0.00458
KIAA0317	21	14:75127955-75130525	-0.13	0.00588
LRRC28	10	15:99903311-99903470	-0.13	0.00681
NKD2	10	5:1037635-1037813	-0.13	0.00748
COL18A1	35	21:46924330-46924470	-0.13	0.00811
JAKMIP2	21	5:146981304-146981374	-0.13	0.00825
TRMT2B	4	X:100297031-100297301	-0.13	0.00931
HDAC4	5	2:240158289-240158360	-0.13	0.00938
GALK2	7	15:49527822-49527936	-0.13	0.0101
SENP5	7	3:196650285-196650422	-0.13	0.0103
SIPA1	8	11:65413325-65413428	-0.13	0.0104
CACNA1H	30	16:1266932-1267010	-0.13	0.0108
GK5	10	3:141903553-141904635	-0.13	0.0116
GTF2I	12	7:74133198-74133260	-0.13	0.0127
PKDCC	2	2:42280379-42280501	-0.13	0.0132
NELF	8	9:140348183-140348272	-0.13	0.0164
SCAMP3	2	1:155231448-155231525	-0.13	0.0175
WDR62	8	19:36562458-36562618	-0.13	0.0181
LUC7L	5	16:258600-259774	-0.13	0.022
GRAMD1C	10	3:113619878-113619993	-0.13	0.0256
MRC2	24	17:60766883-60767121	-0.13	0.0265
NUMA1	20	11:71723447-71723488	-0.13	0.0272
MAST1	6	19:12954343-12954421	-0.13	0.0281
LAMA5	36	20:60903900-60904111	-0.13	0.0281
SPAG9	7	17:49109042-49109083	-0.13	0.0304
FGFRL1	6	4:1015991-1016263	-0.13	0.0331
SLC38A7	10	16:58704949-58705148	-0.13	0.0396
SHMT1	9	17:18238873-18238989	-0.13	0.0408
C10orf79	2	10:105990348-105990601	-0.13	0.043
CENPO	2	2:25016721-25016834	-0.13	0.0436
ZNF34	5	8:146002843-146002962	-0.13	0.0437
ARID4B	18	1:235377084-235377341	-0.13	0.0468
ANK2	51	4:114295920-114296102	-0.13	0.0491
DUS1L	4	17:80021344-80021394	-0.12	0
MRPL23	3	11:1973357-1973439	-0.12	0
SNX9	15	6:158349631-158349734	-0.12	0
YKT6	6	7:44250622-44250723	-0.12	6.28e-14
PSME3	8	17:40990110-40990222	-0.12	1.76e-12
GIPC1	6	19:14591117-14591297	-0.12	3.46e-12
IPO4	8	14:24656291-24656356	-0.12	3.91e-12
PDE6D	5	2:232601897-232602002	-0.12	1.24e-11
FAM113A	8	20:2816685-2816960	-0.12	8.42e-11
MCM3AP	13	21:47684031-47684131	-0.12	1.31e-09
APEH	15	3:49718534-49718672	-0.12	9.99e-09
INTS1	44	7:1511909-1512022	-0.12	1.02e-08
ZDHHC5	11	11:57464233-57464345	-0.12	1.55e-08
CHEK1	9	11:125507344-125507439	-0.12	2.99e-08
AP2A2	12	11:993284-993381	-0.12	1.81e-07
OCRL	19	X:128718321-128718344	-0.12	1.99e-07
POLE2	4	14:50141068-50141145	-0.12	2.25e-07
ULK3	13	15:75130607-75130685	-0.12	4.63e-07
DPP9	13	19:4695390-4695567	-0.12	6.21e-07
IFT172	31	2:27679378-27679520	-0.12	9.77e-07
DCXR	2	17:79995326-79995423	-0.12	1.92e-06
FURIN	7	15:91420757-91420845	-0.12	2.14e-06
PRDM4	5	12:108145192-108145986	-0.12	3.64e-06
PFKM	15	12:48529074-48529166	-0.12	6.73e-06
FCHO2	18	5:72359668-72359771	-0.12	7.26e-06
WDR18	9	19:994019-994087	-0.12	9.79e-06
INTS1	23	7:1524926-1525105	-0.12	1.11e-05
TOM1	13	22:35729397-35729490	-0.12	1.18e-05
ATAD3A	10	1:1458124-1458287	-0.12	1.34e-05
GTF2IRD1	16	7:73959085-73959132	-0.12	2.43e-05
TNFRSF1A	11	12:6438944-6439232	-0.12	2.53e-05
CHTF18	11	16:842439-842590	-0.12	4.14e-05
FBF1	20	17:73916088-73916188	-0.12	6.08e-05
DMXL2	32	15:51756872-51757073	-0.12	8.12e-05
XYLT2	4	17:48432215-48432417	-0.12	0.000119
JMJD8	8	16:732953-733087	-0.12	0.000192
C4orf21	26	4:113469409-113469536	-0.12	0.000228
ASAP3	9	1:23768148-23768223	-0.12	0.000232
MSI1	11	12:120789147-120789203	-0.12	0.000254
FGFR3	16	4:1807984-1808054	-0.12	0.000429
GATS	4	7:99821193-99821321	-0.12	0.000468
DAGLB	9	7:6474393-6474651	-0.12	0.000481
NUPL1	3	13:25883385-25883420	-0.12	0.000498
PLA2G4B	22	15:42137836-42137973	-0.12	0.000733
JMJD7	25	15:42137836-42137973	-0.12	0.000733
JMJD7-PLA2G4B	25	15:42137836-42137973	-0.12	0.000733
CREB3L2	4	7:137612896-137613112	-0.12	0.000863
SLC7A11	7	4:139106275-139106398	-0.12	0.000943
GCN1L1	56	12:120568989-120569137	-0.12	0.000952
NRCAM	9	7:107866089-107866145	-0.12	0.00104
CIC	11	19:42795710-42795897	-0.12	0.00118
PPM1F	2	22:22300215-22300480	-0.12	0.00127
ALG13	6	X:110951255-110951621	-0.12	0.00143
HERC2	63	15:28424033-28424176	-0.12	0.00143
MOCS1	11	6:39876816-39876878	-0.12	0.00146
MTMR1	18	X:149931038-149931210	-0.12	0.00181
SKA3	2	13:21746759-21746827	-0.12	0.00186
C22orf13	3	22:24944885-24944969	-0.12	0.00213
GPBP1L1	2	1:46151248-46151292	-0.12	0.00219
MRC2	8	17:60749359-60749513	-0.12	0.00268
YIF1A	7	11:66052852-66053007	-0.12	0.00288
UBE2Q2	4	15:76152219-76152323	-0.12	0.00322
RP5-862P8.2	2	1:233482188-233482368	-0.12	0.00337
MON2	29	12:62959794-62959811	-0.12	0.00342
GGA1	13	22:38021804-38021956	-0.12	0.00481
NSUN4	5	1:46812593-46812747	-0.12	0.00497
HJURP	5	2:234756043-234756107	-0.12	0.0052
LTBP4	29	19:41128855-41128926	-0.12	0.00573
COX10	4	17:14005435-14005559	-0.12	0.00634
BFAR	4	16:14743661-14743830	-0.12	0.00764
KIAA0430	8	16:15719229-15719657	-0.12	0.00875
DBF4B	14	17:42825709-42825833	-0.12	0.00906
SAAL1	10	11:18105082-18105278	-0.12	0.00947
ETNK2	4	1:204115770-204115892	-0.12	0.00982
PHRF1	12	11:605605-605724	-0.12	0.0104
CXorf23	4	X:19973509-19973684	-0.12	0.0143
ACAD10	12	12:112167610-112167760	-0.12	0.0146
SNRPA1	7	15:101826419-101826498	-0.12	0.0176
AL117209.2	23	14:103420535-103420612	-0.12	0.0181
WDR52	10	3:113120431-113120586	-0.12	0.0198
CHID1	4	11:908542-908645	-0.12	0.0205
SCAP	17	3:47458794-47459316	-0.12	0.0227
GMIP	6	19:19751105-19751169	-0.12	0.023
ARVCF	17	22:19959881-19959934	-0.12	0.0237
MCC	19	5:112384790-112384996	-0.12	0.0261
TRO	13	X:54957174-54957464	-0.12	0.0262
TGFB3	6	14:76427266-76427419	-0.12	0.0266
TLE1	7	9:84248996-84249216	-0.12	0.0282
HHAT	6	1:210536196-210536263	-0.12	0.0305
SCRIB	36	8:144873836-144873910	-0.12	0.0314
MYH14	13	19:50750261-50750379	-0.12	0.0316
TRPT1	3	11:63992971-63993052	-0.12	0.0317
WDR31	4	9:116093264-116093396	-0.12	0.0362
BOLA3	3	2:74369399-74369487	-0.12	0.0369
ENOSF1	7	18:691204-693175	-0.12	0.0378
ATP13A2	11	1:17326506-17326637	-0.12	0.0395
LMTK2	12	7:97832886-97833018	-0.12	0.0397
NCAPH2	2	22:50954876-50954977	-0.11	1.46e-11
ACTN4	11	19:39208567-39208714	-0.11	1.84e-10
PFKL	22	21:45745036-45745147	-0.11	7.26e-10
PHF8	15	X:54020034-54020336	-0.11	3.99e-09
STK25	10	2:242437650-242437764	-0.11	1.72e-08
SLC25A39	6	17:42399068-42399135	-0.11	2.01e-08
TBKBP1	5	17:45776686-45776861	-0.11	2.07e-08
IRAK1	12	X:153278494-153278884	-0.11	3.28e-08
ACTR1B	3	2:98277034-98277109	-0.11	3.45e-08
CREBBP	14	16:3820571-3820987	-0.11	5.51e-08
TSC2	35	16:2134229-2134716	-0.11	5.63e-08
ZC3H7B	13	22:41737092-41737150	-0.11	1.2e-07
MED1	5	17:37596639-37596771	-0.11	3.42e-07
CALCOCO1	3	12:54118429-54118531	-0.11	4.67e-07
TSC2	15	16:2112973-2113054	-0.11	5.68e-07
C1orf77	5	1:153615703-153615840	-0.11	5.69e-07
AC137834.1	46	12:57585103-57585295	-0.11	6.15e-07
DDX23	7	12:49231307-49231440	-0.11	7.4e-07
APPL2	20	12:105570654-105570794	-0.11	1.1e-06
SCP2	15	1:53504589-53504718	-0.11	1.21e-06
ZNF384	8	12:6786333-6786425	-0.11	1.76e-06
PACS2	16	14:105849144-105849250	-0.11	4.48e-06
ZCCHC14	5	16:87454213-87454322	-0.11	4.91e-06
CMTM3	4	16:66643338-66643433	-0.11	7.94e-06
SLC47A1	5	17:19451298-19451446	-0.11	1.53e-05
C7orf27	7	7:2581754-2582154	-0.11	1.7e-05
ATOX1	2	5:151131265-151131340	-0.11	1.75e-05
ADRM1	10	20:60883424-60883526	-0.11	1.91e-05
URB1	19	21:33725019-33725215	-0.11	2.2e-05
DDAH2	2	6:31696642-31697002	-0.11	3.17e-05
MATK	14	19:3778990-3779185	-0.11	4.29e-05
CDC2L6	8	6:110959852-110959909	-0.11	6.32e-05
POFUT2	10	21:46685937-46686142	-0.11	8.55e-05
DCAF8	8	1:160231075-160231148	-0.11	0.000107
PEX19	10	1:160231075-160231148	-0.11	0.000128
ELK4	8	1:205568953-205569053	-0.11	0.00013
SLC29A2	3	11:66138715-66138796	-0.11	0.000136
WDR67	20	8:124154502-124154696	-0.11	0.000169
PEX5	11	12:7354837-7354947	-0.11	0.000179
KIAA1715	4	2:176858862-176859008	-0.11	0.0002
SECISBP2	11	9:91954779-91954868	-0.11	0.000342
DDX31	11	9:135526462-135526503	-0.11	0.000395
COX4NB	4	16:85813985-85814079	-0.11	0.00069
NCOR2	33	12:124831110-124831396	-0.11	0.00072
SH3BP5	12	3:15298360-15298620	-0.11	0.0009
DOC2A	6	16:30020799-30020878	-0.11	0.000954
HOMER3	8	19:19042785-19042941	-0.11	0.000994
TMEM188	4	16:50063636-50063709	-0.11	0.00114
LRWD1	11	7:102110189-102110329	-0.11	0.00115
QSOX1	11	1:180163348-180163527	-0.11	0.00148
KIAA1109	22	4:123147862-123147990	-0.11	0.00149
OCRL	2	X:128674718-128674800	-0.11	0.00164
LPCAT4	13	15:34651790-34651946	-0.11	0.00167
ABCB6	3	2:220086772-220086889	-0.11	0.0018
ATG9A	13	2:220086772-220086889	-0.11	0.0018
AF038458.3	6	19:36501796-36501979	-0.11	0.00193
ALKBH6	6	19:36501796-36501979	-0.11	0.00193
COL13A1	8	10:71649170-71649196	-0.11	0.00213
HS1BP3	3	2:20840733-20840940	-0.11	0.00232
SPATA20	10	17:48626647-48626848	-0.11	0.00261
ASL	9	7:65552321-65552373	-0.11	0.00301
DENND5A	20	11:9164950-9165032	-0.11	0.00313
NPRL2	3	3:50387096-50387264	-0.11	0.00317
TOM1L2	10	17:17770190-17770238	-0.11	0.00362
RTN2	7	19:45992604-45992811	-0.11	0.00384
LUC7L2	6	7:139059147-139059217	-0.11	0.00475
ABCC8	31	11:17419231-17419341	-0.11	0.00506
C3orf17	2	3:112736295-112736449	-0.11	0.00601
L3MBTL2	3	22:41609855-41610030	-0.11	0.00602
PLBD2	2	12:113806921-113807014	-0.11	0.00645
KIF13A	26	6:17794480-17794626	-0.11	0.00681
RPRD2	12	1:150437003-150437203	-0.11	0.00681
LAMC3	22	9:133952574-133952721	-0.11	0.00686
ARHGEF2	13	1:155935422-155935551	-0.11	0.00732
DDX42	6	17:61876949-61876985	-0.11	0.00823
DCAF4	11	14:73421094-73421191	-0.11	0.0088
POLL	7	10:103343265-103343438	-0.11	0.00887
ST6GALNAC4	3	9:130676935-130677120	-0.11	0.00985
C16orf88	3	16:19722694-19722762	-0.11	0.012
LAMA3	39	18:21451395-21451625	-0.11	0.013
SCFD2	7	4:53773624-53773758	-0.11	0.0141
GPC2	5	7:99771458-99771620	-0.11	0.0143
PBXIP1	3	1:154926147-154926233	-0.11	0.0157
CLN3	10	16:28497668-28497811	-0.11	0.0166
BLZF1	6	1:169351300-169351519	-0.11	0.0169
ANO8	3	19:17444231-17444363	-0.11	0.0196
SPEG	7	2:220309547-220309883	-0.11	0.0204
CDK5RAP1	6	20:31975129-31975339	-0.11	0.0209
TDRD7	2	9:100190742-100190954	-0.11	0.0227
ESCO1	9	18:19120538-19120661	-0.11	0.0227
HDAC7	17	12:48185042-48185091	-0.11	0.0256
CASP8	11	2:202139612-202139676	-0.11	0.0257
C16orf68	5	16:8728896-8728936	-0.11	0.0261
PPP3CC	14	8:22396982-22397011	-0.11	0.0265
LTK	12	15:41798113-41798203	-0.11	0.0272
OXCT1	13	5:41794779-41794851	-0.11	0.0346
USP54	13	10:75294358-75294528	-0.11	0.0348
ATF2	14	2:175957271-175957344	-0.11	0.0378
AKAP8L	10	19:15509441-15509577	-0.11	0.0387
BMP1	14	8:22052975-22053100	-0.11	0.0414
TTLL7	2	1:84417870-84418070	-0.11	0.0424
SYDE1	6	19:15222443-15222603	-0.11	0.0437
PHLDB1	18	11:118509880-118509969	-0.11	0.0439
KIAA1602	11	12:50186461-50186769	-0.11	0.0488
MCM5	2	22:35796424-35796598	-0.1	0
TOP2B	26	3:25659909-25660000	-0.1	0
LGTN	5	1:206778753-206778860	-0.1	4.87e-11
LYPLA2	7	1:24120350-24120420	-0.1	1.03e-08
HIRA	19	22:19365392-19365589	-0.1	1.04e-08
C22orf39	20	22:19365392-19365589	-0.1	1.04e-08
NOL6	12	9:33467689-33467866	-0.1	1.18e-07
FBXL19	7	16:30939788-30939951	-0.1	1.41e-07
OGDH	19	7:44737203-44737381	-0.1	1.87e-07
GPS2	12	17:7218278-7218438	-0.1	3.46e-07
NEURL4	30	17:7218278-7218438	-0.1	3.74e-07
ABCD4	16	14:74754910-74754962	-0.1	3.53e-06
PREB	6	2:27355098-27355271	-0.1	4.41e-06
QARS	9	3:49139053-49139138	-0.1	6.12e-06
RTTN	25	18:67794738-67794977	-0.1	1.09e-05
KDM3B	8	5:137726702-137727950	-0.1	1.16e-05
SMG1	47	16:18849336-18849554	-0.1	1.75e-05
WASH3P	14	15:102515869-102516195	-0.1	1.97e-05
DDX31	9	9:135533468-135533745	-0.1	3.13e-05
CAMTA2	14	17:4876880-4877064	-0.1	4.8e-05
RNF181	3	2:85823945-85824054	-0.1	6.71e-05
COL18A1	28	21:46914459-46914485	-0.1	7.17e-05
MAN2A2	11	15:91453320-91453522	-0.1	0.000108
NUP155	26	5:37307399-37307534	-0.1	0.00022
SMARCD1	5	12:50481146-50481268	-0.1	0.000354
RNPEP	4	1:201958511-201958659	-0.1	0.000366
MTMR14	9	3:9719668-9719742	-0.1	0.000428
SLC9A3R2	4	16:2086325-2086504	-0.1	0.000468
PLCG2	22	16:81957090-81957199	-0.1	0.000645
CARS2	14	13:111298314-111298978	-0.1	0.0014
PIGQ	11	16:630183-630263	-0.1	0.00147
DIP2A	16	21:47958396-47958515	-0.1	0.00162
POMT2	6	14:77767433-77767592	-0.1	0.00239
CCNT2	6	2:135703459-135703545	-0.1	0.00318
LGTN	9	1:206773087-206773190	-0.1	0.00328
SEMA6C	14	1:151108067-151108240	-0.1	0.00357
ARID4A	14	14:58813738-58813835	-0.1	0.0037
NEURL4	8	17:7228528-7228792	-0.1	0.00459
FIBP	4	11:65653793-65653893	-0.1	0.0048
MFI2	14	3:196735528-196735595	-0.1	0.00521
FAM21C	12	10:46246930-46247001	-0.1	0.00769
TMX3	6	18:66367642-66367722	-0.1	0.00809
POU6F1	10	12:51585379-51585547	-0.1	0.00816
HDAC7	8	12:48190800-48190925	-0.1	0.00908
TAF4	9	20:60578787-60578934	-0.1	0.00926
PLA2G4B	6	15:42128983-42129138	-0.1	0.0104
JMJD7-PLA2G4B	8	15:42128979-42129138	-0.1	0.0104
JMJD7	8	15:42128979-42129138	-0.1	0.0104
CIB2	2	15:78416047-78416081	-0.1	0.0166
ZNF695	6	1:247130997-247132980	-0.1	0.0183
ZNF251	3	8:145979577-145979706	-0.1	0.0192
DCUN1D2	2	13:114138155-114138371	-0.1	0.0199
KIAA1370	6	15:52903772-52903974	-0.1	0.0205
HS1BP3	2	2:20845100-20845265	-0.1	0.0223
POC1A	7	3:52172185-52172318	-0.1	0.0223
KIAA2026	5	9:5944871-5944960	-0.1	0.0239
TROVE2	3	1:193038164-193038764	-0.1	0.0261
TDRD7	7	9:100222460-100223046	-0.1	0.0273
NBEAL2	22	3:47039557-47039716	-0.1	0.0273
TOMM40L	3	1:161196678-161196745	-0.1	0.0309
LIN7A	4	12:81241878-81241954	-0.1	0.0333
RAP1GAP2	16	17:2908663-2908734	-0.1	0.0341
MAP3K6	28	1:27682160-27682236	-0.1	0.0358
WBP5	2	X:102612011-102612089	-0.1	0.0385
ARMC4	19	10:28228826-28228936	-0.1	0.0455
ELMO2	6	20:45022168-45022240	-0.1	0.0477
HPS1	10	10:100189548-100189646	-0.1	0.0491
EHMT2	5	6:31861139-31861439	0.1	1.98e-05
NR1D2	7	3:24004715-24004821	0.1	0.00154
TXNDC11	4	16:11824501-11824630	0.1	0.00187
IL18R1	13	2:102984285-102984528	0.1	0.00317
TTLL7	27	1:84348352-84348484	0.1	0.00625
C11orf82	4	11:82641199-82641316	0.1	0.00903
LCMT1	2	16:25137285-25137451	0.1	0.0124
ZNF138	2	7:64274437-64274525	0.1	0.0141
SPIRE2	14	16:89934597-89934624	0.1	0.0177
KIAA0284	2	14:105334761-105334892	0.1	0.0284
DCAF16	2	4:17806730-17806848	0.1	0.0337
RAG1AP1	3	1:155109304-155109427	0.1	0.0407
SAR1A	2	10:71922446-71922515	0.11	2.07e-07
SFRS7	4	2:38976040-38976488	0.11	3.01e-06
GPATCH8	5	17:42516039-42516083	0.11	1.77e-05
CARD8	13	19:48722128-48722269	0.11	0.000138
ARL16	3	17:79650043-79650156	0.11	0.000314
REXO1	2	19:1830705-1830865	0.11	0.00116
PPHLN1	3	12:42726462-42726504	0.11	0.00127
RBM41	6	X:106331666-106332069	0.11	0.00193
FASTKD1	12	2:170394523-170394651	0.11	0.00266
GSTZ1	3	14:77788890-77789075	0.11	0.00271
ZNF706	2	8:102214561-102214675	0.11	0.00419
ALAS1	2	3:52232688-52232864	0.11	0.00545
VEGFA	6	6:43748469-43748591	0.11	0.00874
PRKRIP1	5	7:102036424-102036984	0.11	0.00878
ZNF691	2	1:43314962-43315084	0.11	0.00966
NRXN3	20	14:80158516-80158605	0.11	0.0103
C12orf76	7	12:110482225-110482338	0.11	0.0109
ZNF516	7	18:74082483-74082550	0.11	0.0196
KIAA0406	2	20:36647407-36647546	0.11	0.0232
ACAD10	16	12:112183948-112184088	0.11	0.0251
RNASEL	6	1:182548902-182549142	0.11	0.0289
MAP3K3	3	17:61712069-61712161	0.11	0.0358
AGXT2L2	3	5:177658670-177658867	0.11	0.0389
AC009053.2	7	16:74378677-74378869	0.11	0.0407
RPAIN	7	17:5331391-5331531	0.12	2.98e-05
UBE2J2	6	1:1197649-1197770	0.12	9.59e-05
CCDC66	8	3:56603341-56604698	0.12	0.000122
PTK2	5	8:141889570-141889736	0.12	0.000655
DIS3	3	13:73354984-73355141	0.12	0.00105
GNPTG	4	16:1411744-1411798	0.12	0.00609
FLOT1	5	6:30708967-30709110	0.12	0.00679
CCDC57	11	17:80136903-80137065	0.12	0.0129
PASK	18	2:242047882-242049195	0.12	0.0148
DCAF11	2	14:24584322-24584502	0.12	0.0155
ARHGAP8	16	22:45204886-45204978	0.12	0.027
PRR5	16	22:45204886-45204978	0.12	0.027
PRR5-ARHGAP8	16	22:45204886-45204978	0.12	0.027
SCARA5	4	8:27779088-27779762	0.12	0.0272
CYTSB	11	17:20140173-20142739	0.12	0.0276
RABL5	4	7:100961405-100961494	0.12	0.0325
TACC2	23	10:123972857-123972892	0.12	0.0449
ATP8A1	8	4:42592828-42592901	0.12	0.0464
KIAA1468	25	18:59947593-59947675	0.13	8.93e-06
TRIM37	4	17:57167378-57167453	0.13	1.01e-05
DNMT1	5	19:10290863-10290910	0.13	2.69e-05
C6orf70	14	6:170175366-170175442	0.13	5.65e-05
TUBGCP4	14	15:43691310-43691372	0.13	0.000837
ITPR2	44	12:26639750-26639866	0.13	0.00292
ACAD10	6	12:112148077-112148169	0.13	0.00364
TMEM188	2	16:50059562-50059612	0.13	0.00459
MADD	17	11:47310519-47310578	0.13	0.00807
KIAA1191	3	5:175786484-175786570	0.13	0.0152
CTDP1	12	18:77496355-77496521	0.13	0.0222
PCYT2	2	17:79868777-79868891	0.13	0.0256
IMPA1	2	8:82597998-82598198	0.13	0.0315
MAP2K3	6	17:21199398-21199522	0.13	0.0341
CKLF	2	16:66592093-66592251	0.13	0.046
DCUN1D4	11	4:52775086-52775141	0.14	1.8e-05
ANKRD11	6	16:89379725-89379997	0.14	2.76e-05
GAPVD1	16	9:128097451-128097531	0.14	0.000543
ST3GAL5	9	2:86074505-86074685	0.14	0.00446
ZKSCAN3	2	6:28318049-28318165	0.14	0.00823
LAYN	4	11:111420343-111420500	0.14	0.0105
DPP7	5	9:140007809-140007948	0.14	0.0111
FYN	11	6:112021307-112021471	0.14	0.0142
MYO5B	29	18:47390511-47390750	0.14	0.0258
TRA2A	3	7:23561740-23562051	0.14	0.0412
MAGI1	28	3:65361420-65361623	0.14	0.0481
MPHOSPH9	10	12:123687661-123687922	0.15	5.67e-10
ITGAE	28	17:3626582-3626677	0.15	0.000214
C18orf45	4	18:20979530-20979611	0.15	0.00102
CLDND1	2	3:98240497-98240547	0.15	0.00689
BAG1	3	9:33262103-33262244	0.15	0.00947
FYN	2	6:112167792-112167832	0.15	0.0147
ACP1	4	2:272192-272305	0.15	0.0375
RSRC2	5	12:123005051-123005128	0.16	0
RBM23	4	14:23377542-23377589	0.16	3e-08
WDR27	10	6:170063659-170063745	0.16	1.85e-07
H2AFY	8	5:134686513-134686603	0.16	6.33e-07
C17orf95	2	17:74725772-74725876	0.16	2.72e-05
TMEM69	2	1:46156646-46156782	0.16	0.00113
C11orf1	4	11:111753860-111753926	0.16	0.00158
ATG13	2	11:46639875-46639925	0.16	0.0054
ZNF266	8	19:9529438-9529571	0.16	0.0156
ZSCAN18	6	19:58598273-58598375	0.16	0.0204
AGPAT3	9	21:45380513-45380660	0.16	0.0337
SUN1	11	7:889560-889670	0.16	0.0374
PLAG1	4	8:57080587-57080945	0.16	0.04
ZNF346	2	5:176450161-176450235	0.17	1.84e-11
MARCH8	2	10:46048560-46048652	0.17	0.00254
CALCOCO1	15	12:54106559-54106630	0.17	0.00566
SS18	11	18:23615795-23615887	0.17	0.00682
DAB2IP	4	9:124505064-124505200	0.17	0.0108
POLR1B	2	2:113303408-113303499	0.17	0.0164
ASH1L	2	1:155531944-155532086	0.17	0.0168
ZBTB40	2	1:22779152-22779439	0.17	0.0175
ST7	15	7:116774178-116774246	0.17	0.0212
RPP38	2	10:15144217-15144335	0.17	0.0346
ABHD6	2	3:58235605-58235669	0.17	0.0454
DUSP22	9	6:335114-335163	0.17	0.0454
ARHGEF1	8	19:42396096-42396194	0.18	1.86e-05
DNAJC5	6	20:62562462-62562535	0.18	0.000555
GEMIN7	2	19:45583165-45583287	0.18	0.000711
PPP1R12A	15	12:80199946-80200113	0.18	0.000788
SLC35E2B	2	1:1622415-1622832	0.18	0.00249
ATP11B	29	3:182620269-182620354	0.18	0.00541
TIMM8B	2	11:111956702-111957034	0.18	0.00645
C1orf66	6	1:156703801-156704285	0.18	0.00892
RP11-894J14.4	31	3:52848225-52848379	0.18	0.027
TMEM110	31	3:52848225-52848379	0.18	0.027
MUSTN1	34	3:52848225-52848379	0.18	0.027
ITIH4	28	3:52848225-52848379	0.18	0.027
GSDMB	7	17:38064429-38064479	0.18	0.0441
CLK3	5	15:74914461-74914557	0.19	2.22e-09
PRMT2	2	21:48056351-48056459	0.19	1.85e-07
ASCC2	2	22:30230478-30230539	0.19	0.00155
ZMYND8	29	20:45841287-45841370	0.19	0.0016
CHMP4C	2	8:82665299-82665476	0.19	0.0055
KIAA0556	11	16:27710855-27710920	0.19	0.00552
GSK3B	9	3:119585437-119585475	0.2	5.2e-09
U2AF1	4	21:44520563-44520629	0.2	6.93e-07
ZNF778	4	16:89289565-89289691	0.2	1.05e-05
ING5	8	2:242658898-242661130	0.2	0.00132
WDR67	8	8:124114487-124116440	0.2	0.00653
FANCI	3	15:89788987-89789070	0.2	0.0199
RANBP17	15	5:170410069-170410249	0.2	0.0334
AC012621.2	2	16:19536102-19537183	0.2	0.0388
MLL5	2	7:104678573-104678646	0.2	0.0476
NUP50	4	22:45566869-45567058	0.21	5.99e-06
EIF4G3	25	1:21219112-21219222	0.21	7.04e-05
XPO4	3	13:21437108-21437262	0.21	0.00488
C17orf101	9	17:80352207-80352419	0.21	0.00855
ASH2L	2	8:37963349-37963657	0.21	0.0127
FLNA	30	X:153585619-153585642	0.21	0.0182
SCML1	3	X:17763576-17763659	0.21	0.0448
RNF41	4	12:56606776-56606922	0.22	0.000974
BCAS3	29	17:59456312-59456501	0.22	0.00461
ZNF384	2	12:6798264-6798490	0.22	0.0157
C7orf42	2	7:66387199-66387233	0.22	0.0188
STRBP	2	9:125999109-125999245	0.22	0.0448
SPG11	3	15:44951277-44951501	0.23	0.000175
PLEC	39	8:144996672-145000052	0.23	0.00323
NPHP1	20	2:110882871-110882900	0.23	0.00905
UGGT2	12	13:96637158-96637591	0.23	0.0126
ZBTB8OS	5	1:33097428-33097480	0.24	2.92e-06
ARHGAP10	21	4:148984299-148984451	0.24	6.15e-05
CSNK1G3	13	5:122941033-122941056	0.24	0.00256
TMEM143	3	19:48863329-48863440	0.24	0.0297
INTS3	15	1:153733496-153733585	0.25	6.28e-14
RFC5	2	12:118455495-118455858	0.25	6.82e-09
KLHL7	7	7:23165380-23165668	0.25	3.79e-07
MAX	6	14:65544046-65544146	0.25	4.28e-07
TERF1	8	8:73942571-73942630	0.25	0.00145
LASS5	2	12:50538552-50538752	0.25	0.00156
TPM1	12	15:63356263-63356389	0.25	0.0318
WDR85	5	9:140470161-140470344	0.26	2.33e-07
RBCK1	8	20:401515-401675	0.26	1.5e-06
HPS5	2	11:18339298-18339454	0.26	0.000139
PPFIBP1	20	12:27829997-27830029	0.26	0.0104
CHCHD4	2	3:14163417-14163586	0.26	0.021
IP6K2	8	3:48752748-48752960	0.27	9.43e-11
DHX30	4	3:47857453-47858461	0.27	1.65e-08
VLDLR	16	9:2651415-2651498	0.27	3.98e-05
NINL	7	20:25490306-25490425	0.27	4.73e-05
C11orf17	3	11:8934000-8934080	0.27	0.00173
CLSPN	25	1:36197713-36202207	0.27	0.0057
RBM39	3	20:34328447-34328519	0.27	0.0405
DMWD	4	19:46287899-46287973	0.28	0.000234
EXOC2	3	6:657163-657250	0.28	0.0251
C14orf93	3	14:23469166-23469342	0.28	0.0329
TEAD1	2	11:12696956-12697108	0.29	3.22e-06
ZNF618	12	9:116791013-116791252	0.29	0.000601
POU6F1	2	12:51600573-51600667	0.29	0.00107
TEAD1	6	11:12886233-12886295	0.29	0.0403
QRICH2	5	17:74287096-74290102	0.29	0.0456
AGAP1	13	2:236839409-236839567	0.3	0.0129
SNRNP70	8	19:49605371-49605442	0.3	0.0265
ATG16L2	8	11:72535105-72535167	0.3	0.0498
CDHR1	17	10:85973838-85977119	0.33	0.000275
PALM	9	19:740352-740483	0.33	0.0202
KLHL20	2	1:173684704-173684793	0.34	0.0155
ZNF449	4	X:134482679-134482762	0.35	1.79e-05
PAN3	7	13:28813716-28813833	0.37	5.39e-06
TMEM104	11	17:72832066-72834618	0.37	0.049
MAPT	12	17:44087676-44087768	0.38	6.32e-05
RPS6KL1	8	14:75376246-75376851	0.38	0.00387
SUGP2	14	19:19103397-19104549	0.4	9.13e-13
AXIN1	9	16:341190-341297	0.41	6.28e-14
TTC15	7	2:3458383-3461000	0.42	2.36e-13
EML6	37	2:55193859-55194016	0.46	0.00048
RAD51AP1	4	12:4654385-4654478	0.46	0.00992
MCOLN3	2	1:85512993-85513292	0.5	0.0027
PIGG	11	4:515797-516626	0.51	2.1e-08
ZNF749	2	19:57953253-57953379	0.59	7.91e-06
