# Supplementary material for: SplicingLore: a web resource for studying the regulation of cassette exons by human splicing factors
Source: Database (Oxford). 2023 Dec 21;2023:baad091. doi: 10.1093/database/baad091 (PMC10735282; doi:10.1093/database/baad091)
Supplement: baad091_Supp [file baad091_supp.zip › suppl_data/Table_S8_CLIP_datasets.xlsx]

## Sheet: Table_S8_CLIP_datasets
Factor	Cell line	Source	Project_id	Sample_id
FUS	HEK293	POSTAR2	DRA001158	DRS012384
FUS	HEK293	POSTAR2	SRX029328
FUS	HEK293	doRiNA
FUS	K562	ENCODE	ENCSR069EVH	ENCFF446LST
FUS	HEK293	POSTAR2	SRX029329
FUS	HEK293	POSTAR2	SRX029329
FUS	BRAIN	POSTAR2	GSE43308	GSM1060383
FUS	BRAIN	POSTAR2	GSE43308	GSM1060381
FUS	K562	ENCODE	ENCSR069EVH	ENCFF764SZR
FUS	BRAIN	POSTAR2	GSE43308	GSM1060382
FUS	HEK293	POSTAR2	DRA001158	DRS012384
FUS	HEK293	doRiNA
FUS	HELA	POSTAR2	GSE50178	GSM1215139
FUS	BRAIN	POSTAR2	GSE40653	GSM998875
FUS	HEK293	POSTAR2	SRX029328
FUS	HEPG2	ENCODE	ENCSR464OSH	ENCFF106CGP
FUS	HEPG2	ENCODE	ENCSR464OSH	ENCFF163PLH
HNRNPA1	HEPG2	POSTAR2	ENCODE
HNRNPA1	HEK293	POSTAR2	GSE83923	GSM2221653
HNRNPA1	HEK293	POSTAR2	GSE83923	GSM2221655
HNRNPA1	HEPG2	ENCODE	GSE92039	ENCFF604WJZ
HNRNPA1	HEK293	POSTAR2	GSE83923	GSM2221654
HNRNPA1	HEK293	POSTAR2	GSE83923	GSM2221656
HNRNPA1	K562	POSTAR2	ENCODE
HNRNPA1	HEPG2	ENCODE	GSE92039	ENCFF535MAE
HNRNPA1	K562	ENCODE	GSE91534	ENCFF174RLY
HNRNPA1	HEK293	POSTAR2	GSE34996	GSM859978-GSM859979-GSM859980-GSM859981
HNRNPA1	K562	ENCODE	GSE91534	ENCFF615KJU
HNRNPA2B1	CTRL.JCV	GEO	GSE86040	GSM2292510
HNRNPA2B1	CTRL.JCV	GEO	GSE86040	GSM2292514
HNRNPA2B1	CTRL.JCV	GEO	GSE86040	GSM2292512
HNRNPA2B1	HEK293	POSTAR2	GSE34996	GSM859982
HNRNPA2B1	CTRL.JCV	GEO	GSE86040	GSM2292516
HNRNPA2B1	CTRL.JCV	GEO	GSE86040	GSM2292508
HNRNPA2B1	CTRL.JCV	GEO	GSE86040	GSM2292518
HNRNPC	HELA	POSTAR2	E-MTAB-341	ERR018282
HNRNPC	HELA	POSTAR2	E-MTAB-1371	ERR196176-ERR196177-ERR196178-ERR196181-ERR196182-ERR196185-ERR196186-ERR196188-ERR196189
HNRNPC	HELA	POSTAR2	E-MTAB-341	ERR018283
HNRNPC	HEK293	POSTAR2	SRX1438577
HNRNPC	HEPG2	ENCODE	GSE91860	ENCFF401SPQ
HNRNPC	HEK293	POSTAR2	SRX1438577
HNRNPC	HEK293	POSTAR2	GSE56010	GSM1350198
HNRNPC	HELA	POSTAR2	E-MTAB-341	ERR018284
HNRNPC	K562	ENCODE	ENCSR249ROI	ENCFF971ZDB
HNRNPC	HEK293	POSTAR2	GSE56010	GSM1350201
HNRNPC	HEK293	POSTAR2	GSE56010	GSM1350200
HNRNPC	HEK293	GEO	GSE88722	GSM2344712
HNRNPC	K562	ENCODE	ENCSR249ROI	ENCFF062LWZ
HNRNPC	HELA	doRiNA
HNRNPC	HEK293	POSTAR2	GSE56010	GSM1350199
HNRNPC	HELA	POSTAR2	E-MTAB-1371	ERR196174-ERR196175-ERR196179-ERR196187
HNRNPC	HEPG2	ENCODE	GSE91860	ENCFF738FJS
HNRNPC	HEK293	POSTAR2	GSE56010	GSM1350197
HNRNPC	HEK293	GEO	GSE88722	GSM2344708
HNRNPC	HEPG2	POSTAR2	ENCODE
HNRNPC	HEK293	POSTAR2	GSE56010	GSM1350196
HNRNPC	HEK293	GEO	GSE88722	GSM2344710
HNRNPK	HEPG2	ENCODE	GSE92089	ENCFF556EBT
HNRNPK	HEPG2	POSTAR2	ENCODE
HNRNPK	HEPG2	ENCODE	GSE92089	ENCFF877KBJ
HNRNPK	HEK293	GEO	GSE85155	GSM2375980
HNRNPK	HEK293	GEO	GSE85155	GSM2375979
HNRNPK	K562	POSTAR2	ENCODE
HNRNPK	K562	ENCODE	GSE91621	ENCFF769QNG
HNRNPK	K562	ENCODE	GSE91621	ENCFF079MYZ
HNRNPL	CD4	GEO	GSE47604	GSM1153097
HNRNPL	K562	ENCODE	ENCSR795CAI	ENCFF796KSB
HNRNPL	CD4	GEO	GSE47604	GSM1153098
HNRNPL	HEPG2	ENCODE	ENCSR724RDN	ENCFF415HDB
HNRNPL	JSL1	GEO	GSE47604	GSM1153095
HNRNPL	K562	ENCODE	ENCSR795CAI	ENCFF782DAY
HNRNPL	JURKAT	doRiNA
HNRNPL	CD4	doRiNA
HNRNPL	HEPG2	ENCODE	ENCSR724RDN	ENCFF581SSQ
HNRNPL	JSL1	GEO	GSE47604	GSM1153096
HNRNPM	HEK293	POSTAR2	GSE34996	GSM859987-GSM859988
HNRNPM	HEPG2	ENCODE	GSE91620	ENCFF040JSC
HNRNPM	K562	ENCODE	GSE91744	ENCFF462KTW
HNRNPM	H9	GEO	GSE85851	GSM2285566
HNRNPM	H9	GEO	GSE85851	GSM2285567
HNRNPM	HEPG2	POSTAR2	ENCODE
HNRNPM	K562	ENCODE	GSE91744	ENCFF016LSY
HNRNPM	K562	POSTAR2	ENCODE
HNRNPM	H9	GEO	GSE85851	GSM2285568
HNRNPM	HEPG2	ENCODE	GSE91620	ENCFF542FRX
HNRNPM	H9	GEO	GSE85851	GSM2285565
HNRNPU	ADRENALGLAND	POSTAR2	ENCODE
HNRNPU	HEK293	POSTAR2	GSE34996	GSM859989-GSM859990-GSM859991-GSM859992
HNRNPU	K562	ENCODE	GSE91835	ENCFF014BXV
HNRNPU	HEPG2	ENCODE	GSE91604	ENCFF024FCB
HNRNPU	K562	ENCODE	GSE91835	ENCFF960NDY
HNRNPU	HEPG2	ENCODE	GSE91604	ENCFF587FNW
HNRNPU	K562	POSTAR2	ENCODE
HNRNPU	HEPG2	POSTAR2	ENCODE
HNRNPU	HELA	POSTAR2	GSE34491	GSM850170
HNRNPU	HELA	POSTAR2	GSE34491	GSM850171
KHSRP	HEPG2	ENCODE	GSE91759	ENCFF531NDZ
KHSRP	K562	ENCODE	ENCSR366DGX	ENCFF509GWT
KHSRP	K562	POSTAR2	ENCODE
KHSRP	K562	ENCODE	ENCSR366DGX	ENCFF891IAC
KHSRP	HEPG2	ENCODE	GSE91759	ENCFF498QZQ
MBNL2	HIPPOCAMPUS	POSTAR2	GSE68890	GSM1685419
MBNL2	FRONTALCORTEX	POSTAR2	GSE68890	GSM1685425
MBNL2	FRONTALCORTEX	POSTAR2	GSE68890	GSM1685426
MBNL2	HIPPOCAMPUS	POSTAR2	GSE68890	GSM1685422
MBNL2	HIPPOCAMPUS	POSTAR2	GSE68890	GSM1685417
MBNL2	HIPPOCAMPUS	POSTAR2	GSE68890	GSM1685418
MBNL2	HIPPOCAMPUS	POSTAR2	GSE68890	GSM1685420
MBNL2	FRONTALCORTEX	POSTAR2	GSE68890	GSM1685423
MBNL2	HIPPOCAMPUS	POSTAR2	GSE68890	GSM1685415
MBNL2	HIPPOCAMPUS	POSTAR2	GSE68890	GSM1685416
MBNL2	HIPPOCAMPUS	POSTAR2	GSE68890	GSM1685414
MBNL2	FRONTALCORTEX	POSTAR2	GSE68890	GSM1685428
MBNL2	HIPPOCAMPUS	POSTAR2	GSE68890	GSM1685421
MBNL2	FRONTALCORTEX	POSTAR2	GSE68890	GSM1685427
MBNL2	FRONTALCORTEX	POSTAR2	GSE68890	GSM1685424
PCBP1	K562	ENCODE	ENCSR922WJV	ENCFF022GSN
PCBP1	HEPG2	ENCODE	ENCSR256CHX	ENCFF940CJE
PCBP1	HEPG2	ENCODE	ENCSR256CHX	ENCFF252BJN
PCBP1	K562	ENCODE	ENCSR922WJV	ENCFF381ZBA
PCBP2	HEPG2	POSTAR2	ENCODE
PCBP2	HEPG2	ENCODE	GSE91680	ENCFF322DXB
PCBP2	HEPG2	ENCODE	GSE91680	ENCFF074AQN
PRPF8	K562	ENCODE	GSE91850	ENCFF687LRO
PRPF8	HEPG2	POSTAR2	ENCODE
PRPF8	HEPG2	ENCODE	GSE91508	ENCFF156PFJ
PRPF8	HEPG2	ENCODE	GSE91508	ENCFF646XFI
PRPF8	K562	POSTAR2	ENCODE
PRPF8	K562	ENCODE	GSE91850	ENCFF576DYQ
PTBP1	HEK293	POSTAR2	GSE57278	GSM1378377
PTBP1	HEK293	POSTAR2	GSE57278	GSM1486178
PTBP1	HELA	POSTAR2	GSE19323	GSM480477
PTBP1	HEPG2	ENCODE	GSE91714	ENCFF154BAE
PTBP1	HEPG2	POSTAR2	ENCODE
PTBP1	HELA	POSTAR2	GSE19323	GSM480478
PTBP1	K562	ENCODE	GSE92205	ENCFF262NXW
PTBP1	K562	ENCODE	GSE92205	ENCFF200AWX
PTBP1	HEPG2	ENCODE	GSE91714	ENCFF471GJE
PTBP1	HELA	POSTAR2	GSE42701	GSM1048186
PTBP1	HELA	POSTAR2	GSE19323	GSM480479
PTBP1	HEK293	POSTAR2	GSE57278	GSM1486177
PTBP1	K562	POSTAR2	ENCODE
PTBP1	HELA	POSTAR2	GSE19323	GSM480476
QKI	HEK293	GEO	GSE85155	GSM2258651
QKI	HEK293	GEO	GSE85155	GSM2258652
QKI	K562	POSTAR2	ENCODE
QKI	K562	ENCODE	GSE91703	ENCFF534JXG
QKI	HEK293	GEO	GSE85155	GSM2258653
QKI	HEPG2	POSTAR2	ENCODE
QKI	HEK293	GEO	GSE85155	GSM2258650
QKI	K562	ENCODE	GSE91703	ENCFF963AMI
QKI	HEK293	POSTAR2	GSE21578	GSM545211
RBFOX2	K562	ENCODE	GSE92030	ENCFF994PFX
RBFOX2	HEK293	GEO	GSE88722	GSM2344720
RBFOX2	H9	GEO	GSE85851	GSM2285558
RBFOX2	H9	GEO	GSE85851	GSM2285559
RBFOX2	HEK293	GEO	GSE88722	GSM2344718
RBFOX2	H9	GEO	GSE85851	GSM2285560
RBFOX2	HEPG2	ENCODE	GSE92211	ENCFF639MYI
RBFOX2	HEPG2	POSTAR2	ENCODE
RBFOX2	HUES6	doRiNA
RBFOX2	HEPG2	ENCODE	GSE92211	ENCFF664WCU
RBFOX2	K562	POSTAR2	ENCODE
RBFOX2	H9	GEO	GSE85851	GSM2285557
RBFOX2	K562	ENCODE	GSE92030	ENCFF076RDA
RBM15	HEPG2	POSTAR2	ENCODE
RBM15	HEK293	POSTAR2	GSE78030	GSM2064710
RBM15	K562	POSTAR2	ENCODE
RBM15	K562	ENCODE	GSE91559	ENCFF715SCF
RBM15	K562	ENCODE	GSE91559	ENCFF404OSK
RBM22	HEPG2	POSTAR2	ENCODE
RBM22	HEPG2	ENCODE	GSE91777	ENCFF990UNN
RBM22	K562	POSTAR2	ENCODE
RBM22	K562	ENCODE	GSE91639	ENCFF020UVE
RBM22	HEPG2	ENCODE	GSE91777	ENCFF353XWS
RBM22	K562	ENCODE	GSE91639	ENCFF074GNZ
SF3A3	HEPG2	ENCODE	GSE91669	ENCFF642VTG
SF3A3	HEPG2	ENCODE	GSE91669	ENCFF075FPZ
SF3B1	K562	ENCODE	GSE91520	ENCFF498GFT
SF3B1	K562	ENCODE	GSE91520	ENCFF210VRR
SF3B4	HEPG2	ENCODE	GSE91631	ENCFF581RVY
SF3B4	HEPG2	ENCODE	GSE91631	ENCFF363PGR
SF3B4	K562	ENCODE	GSE91619	ENCFF658CBT
SF3B4	K562	ENCODE	GSE91619	ENCFF013ZHF
SFPQ	HEPG2	ENCODE	GSE92193	ENCFF221WOF
SFPQ	HEPG2	POSTAR2	ENCODE
SFPQ	HEPG2	ENCODE	GSE92193	ENCFF919FIY
SRSF1	HEK293	doRiNA
SRSF1	K562	ENCODE	GSE91757	ENCFF609IXO
SRSF1	HEK293	POSTAR2	GSE83923	GSM2221664
SRSF1	HEPG2	POSTAR2	ENCODE
SRSF1	HEK293	POSTAR2	GSE83923	GSM2221663
SRSF1	HEPG2	ENCODE	GSE92215	ENCFF184TBM
SRSF1	HEK293	POSTAR2	GSE83923	GSM2221668
SRSF1	K562	POSTAR2	ENCODE
SRSF1	HEPG2	ENCODE	GSE92215	ENCFF179SCM
SRSF1	HEK293	POSTAR2	GSE83923	GSM2221665
SRSF1	K562	ENCODE	GSE91757	ENCFF287KWV
SRSF1	HELA	GEO	GSE71096	GSM1826787
SRSF1	HEK293	POSTAR2	GSE83923	GSM2221667
SRSF1	HEK293	POSTAR2	GSE83923	GSM2221666
SRSF3	HELA	GEO	GSE71096	GSM1826793
SRSF3	HELA	GEO	GSE71096	GSM1826788
SRSF7	HEPG2	POSTAR2	ENCODE
SRSF7	HEPG2	ENCODE	GSE91829	ENCFF913UPA
SRSF7	K562	POSTAR2	ENCODE
SRSF7	HEPG2	ENCODE	GSE91829	ENCFF774EDY
SRSF7	HELA	GEO	GSE71096	GSM1826789
SRSF7	K562	ENCODE	GSE91787	ENCFF939AMV
SRSF7	K562	ENCODE	GSE91787	ENCFF090BZK
SRSF9	HEPG2	ENCODE	GSE92044	ENCFF125UVA
SRSF9	HEPG2	ENCODE	GSE92044	ENCFF409GPI
SRSF9	HELA	GEO	GSE71096	GSM1826790
SRSF9	HEPG2	POSTAR2	ENCODE
TRA2A	HEPG2	ENCODE	GSE91657	ENCFF210QRC
TRA2A	K562	ENCODE	GSE91702	ENCFF744EQP
TRA2A	K562	POSTAR2	ENCODE
TRA2A	HEPG2	ENCODE	GSE91657	ENCFF955HGE
TRA2A	K562	ENCODE	GSE91702	ENCFF257VRQ
TRA2A	HEPG2	POSTAR2	ENCODE
U2AF1	HEPG2	ENCODE	GSE91665	ENCFF078SCZ
U2AF1	HEPG2	POSTAR2	ENCODE
U2AF1	K562	ENCODE	GSE92110	ENCFF468LUS
U2AF1	K562	POSTAR2	ENCODE
U2AF1	HEPG2	ENCODE	GSE91665	ENCFF295GHA
U2AF1	K562	ENCODE	GSE92110	ENCFF555DWV
U2AF2	HEPG2	POSTAR2	ENCODE
U2AF2	K562	POSTAR2	ENCODE
U2AF2	HEPG2	ENCODE	GSE91570	ENCFF444TCK
U2AF2	K562	ENCODE	GSE92143	ENCFF430RTZ
U2AF2	K562	ENCODE	GSE92143	ENCFF454FEB
U2AF2	HEK293	POSTAR2	GSE83923	GSM2221660
U2AF2	HEK293	POSTAR2	GSE83923	GSM2221658
U2AF2	HEPG2	ENCODE	GSE91570	ENCFF523JWI
U2AF2	HEK293	POSTAR2	GSE83923	GSM2221662
U2AF2	HELA	POSTAR2	GSE61603	GSM1509288
U2AF2	HEK293	POSTAR2	GSE83923	GSM2221657
U2AF2	HEK293	POSTAR2	GSE83923	GSM2221659
U2AF2	HEK293	POSTAR2	GSE83923	GSM2221661
