# Supplementary material for: SplicingLore: a web resource for studying the regulation of cassette exons by human splicing factors
Source: Database (Oxford). 2023 Dec 21;2023:baad091. doi: 10.1093/database/baad091 (PMC10735282; doi:10.1093/database/baad091)
Supplement: baad091_Supp [file baad091_supp.zip › suppl_data/Table_S9_RNA_binding_motifs.xlsx]

## Sheet: Table_S9
Factor	Source	PMID	url	mCROSS File
DAZAP1	cisBP-RNA	23846655	http://cisbp-rna.ccbr.utoronto.ca/data/0.6/DataFiles/PWMs/Files/M013_0.6.txt
FUS	cisBP-RNA	21036867	http://cisbp-rna.ccbr.utoronto.ca/data/0.6/DataFiles/PWMs/Files/M316_0.6.txt
HNRNPA1	cisBP-RNA	21036867	http://cisbp-rna.ccbr.utoronto.ca/data/0.6/DataFiles/PWMs/Files/M271_0.6.txt
HNRNPC	mCrossBase	31226278	http://zhanglab.c2b2.columbia.edu/data/mCross/eCLIP_mCross_PWM.tgz	HepG2.HNRNPC.top10.cluster.m1.00.mat
HNRNPL	cisBP-RNA	23846655	http://cisbp-rna.ccbr.utoronto.ca/data/0.6/DataFiles/PWMs/Files/M027_0.6.txt
KHSRP	mCrossBase	31226278	http://zhanglab.c2b2.columbia.edu/data/mCross/eCLIP_mCross_PWM.tgz	K562.KHSRP.top10.cluster.m1.01.mat
MBNL1	cisBP-RNA	21036867	http://cisbp-rna.ccbr.utoronto.ca/data/0.6/DataFiles/PWMs/Files/M037_0.6.txt
PCBP1	cisBP-RNA	23846655	http://cisbp-rna.ccbr.utoronto.ca/data/0.6/DataFiles/PWMs/Files/M177_0.6.txt
PCBP2	cisBP-RNA	23846655	http://cisbp-rna.ccbr.utoronto.ca/data/0.6/DataFiles/PWMs/Files/M043_0.6.txt
PTBP1	cisBP-RNA	23846655	http://cisbp-rna.ccbr.utoronto.ca/data/0.6/DataFiles/PWMs/Files/M227_0.6.txt
RBFOX2	mCrossBase	31226278	http://zhanglab.c2b2.columbia.edu/data/mCross/eCLIP_mCross_PWM.tgz	K562.RBFOX2.top10.cluster.m1.00.mat
SFPQ	cisBP-RNA	21036867	http://cisbp-rna.ccbr.utoronto.ca/data/0.6/DataFiles/PWMs/Files/M168_0.6.txt
SRSF1	mCrossBase	31226278	http://zhanglab.c2b2.columbia.edu/data/mCross/eCLIP_mCross_PWM.tgz	K562.SRSF1.top10.cluster.m1.00.mat
SRSF2	cisBP-RNA	21036867	http://cisbp-rna.ccbr.utoronto.ca/data/0.6/DataFiles/PWMs/Files/M274_0.6.txt
SRSF7	cisBP-RNA	21036867	http://cisbp-rna.ccbr.utoronto.ca/data/0.6/DataFiles/PWMs/Files/M331_0.6.txt
SRSF9	mCrossBase	31226278	http://zhanglab.c2b2.columbia.edu/data/mCross/eCLIP_mCross_PWM.tgz	HepG2.SRSF9.top10.cluster.m1.01.mat
TAF15	mCrossBase	31226278	http://zhanglab.c2b2.columbia.edu/data/mCross/eCLIP_mCross_PWM.tgz	HepG2.TAF15.top10.cluster.m1.04.mat
TARDBP	mCrossBase	31226278	http://zhanglab.c2b2.columbia.edu/data/mCross/eCLIP_mCross_PWM.tgz	K562.TARDBP.top10.cluster.m1.02.mat
TIA1	cisBP-RNA	23846655	http://cisbp-rna.ccbr.utoronto.ca/data/0.6/DataFiles/PWMs/Files/M075_0.6.txt
TRA2A	mCrossBase	31226278	http://zhanglab.c2b2.columbia.edu/data/mCross/eCLIP_mCross_PWM.tgz	HepG2.TRA2A.top10.cluster.m1.01.mat
U2AF2	cisBP-RNA	23846655	http://cisbp-rna.ccbr.utoronto.ca/data/0.6/DataFiles/PWMs/Files/M077_0.6.txt
